# Supplementary material for: A systematic approach for peptide characterization of B-cell receptor in chronic lymphocytic leukemia cells
Source: Oncotarget. 2017 Apr 13;8(26):42836–46. doi: 10.18632/oncotarget.17076 (PMC5522109; doi:10.18632/oncotarget.17076)
Supplement: Supplementary file 2 [file oncotarget-08-42836-s002.xlsx]

## Sheet: Fab preparation kit
neXtProt ID	Protein name	Human IgG protein					Sample 6
A6NFU0-1	Ig-like V-type domain-containing protein FAM187A						VGSDMLTRFSIR
B9A064-1	Immunoglobulin lambda-like polypeptide 5 (G lambda-1) (Germline immunoglobulin lambda 1)	VTVLGQPK	ANPTVTLFPPSSEELQANK
O00512-1	B-cell CLL/lymphoma 9 protein (B-cell lymphoma 9 protein) (Bcl-9) (Protein legless homolog)						MREAGAGPEEMLK
O14498-1	Immunoglobulin superfamily containing leucine-rich repeat protein						MDSNELTFIPR
O75054-1	Immunoglobulin superfamily member 3 (IgSF3) (Glu-Trp-Ile EWI motif-containing protein 3) (EWI-3)						RSEGAVVNVQPTDK
O95868-1	Lymphocyte antigen 6 complex locus protein G6d (Protein Ly6-D) (Megakaryocyte-enhanced gene transcript 1 protein)	MRCYNCGGSPSSSCK
P01591-1	Immunoglobulin J chain (Joining chain of multimeric IgA and IgM)	IIVPLNNR	SSEDPNEDIVER
P01834-1	Ig kappa chain C region	VYACEVTHQGLSSPVTK	VDNALQSGNSQESVTEQDSK	TVAAPSVFIFPPSDEQLK	DSTYSLSSTLTLSK
P01857-1	Ig gamma-1 chain C region	STSGGTAALGCLVK	GPSVFPLAPSSK	EPQVYTLPPSR	ALPAPIEK
P01859-1	Ig gamma-2 chain C region	GPSVFPLAPCSR	STSESTAALGCLVK	GLPAPIEK
P01871-1	Ig mu chain C region	LICQATGFSPR
P04229-1	HLA class II histocompatibility antigen, DRB1-1 beta chain (MHC class II antigen DRB1*1) (DR-1) (DR1)						FDSDVGEYR
P0CG05-1	Ig lambda-2 chain C regions	AAPSVTLFPPSSEELQANK	AGVETTTPSK
P0CG06-1	Ig lambda-3 chain C regions	ADSSPAKAGVETTTPSK
P18627-1	Lymphocyte activation gene 3 protein (LAG-3) (Protein FDC) (CD antigen CD223)						ALSCRLR
P32970-1	CD70 antigen (CD27 ligand) (CD27-L) (Tumor necrosis factor ligand superfamily member 7) (CD antigen CD70)	MPEEGSGCSVRR
P46013-1	Antigen KI-67	SQTEVPKRGGR					NVKEDSTADDSK
P48960-1	CD97 antigen (Leukocyte antigen CD97) (CD antigen CD97) [Cleaved into: CD97 antigen subunit alpha; CD97 antigen subunit beta]	NVTMGQSSARMK
P59901-2	Leukocyte immunoglobulin-like receptor subfamily A member 4 (CD85 antigen-like family member G) (Immunoglobulin-like transcript 7) (ILT-7) (CD antigen CD85g)						MSRHILK
Q03518-1	Antigen peptide transporter 1 (APT1) (ATP-binding cassette sub-family B member 2) (Peptide supply factor 1) (Peptide transporter PSF1) (PSF-1) (Peptide transporter TAP1) (Peptide transporter involved in antigen processing 1) (Really interesting new gene 4 protein)	EGGTHQQLMEK
Q13323-1	Bcl-2-interacting killer (Apoptosis inducer NBK) (BIP1) (BP4)						ENIMRFWR
Q5H9F3-1	BCL-6 corepressor-like protein 1 (BCoR-L1) (BCoR-like protein 1)						DVVLYCLQK
Q5SRR4-1	Lymphocyte antigen 6 complex locus protein G5c						EQMSDCSNTR	NSSGSDVMVSDCR
Q6W2J9-1	BCL-6 corepressor (BCoR)						FSELEMK	SLSSTSAGGKK	AGSGLVLSGSEIPK
Q6YHK3-1	CD109 antigen (150 kDa TGF-beta-1-binding protein) (C3 and PZP-like alpha-2-macroglobulin domain-containing protein 7) (Platelet-specific Gov antigen) (p180) (r150) (CD antigen CD109)						EALNMLTWR
Q86VF2-5	Immunoglobulin-like and fibronectin type III domain-containing protein 1 (EEF1A2-binding protein 1) (KY-interacting protein 1)						KDLGAPENMGSGSK	DGLGSSGEMGSMDEADYR	DGLGSSGEMGSMDEAGYR
Q8IVU1-1	Immunoglobulin superfamily DCC subclass member 3 (Putative neuronal cell adhesion molecule)						LAQHEGGFK
Q8N6C5-1	Immunoglobulin superfamily member 1 (IgSF1) (Immunoglobulin-like domain-containing protein 1) (Inhibin-binding protein) (InhBP) (Pituitary gland-specific factor 2) (p120)						TIKNEANFFFQSLK
Q8N6Q3-1	CD177 antigen (Human neutrophil alloantigen 2a) (HNA-2a) (NB1 glycoprotein) (NB1 GP) (Polycythemia rubra vera protein 1) (PRV-1) (CD antigen CD177)						CPVCLSMEGCLEGTTEEICPK
Q8NDB2-1	B-cell scaffold protein with ankyrin repeats	MSMDEALEKFK
Q96BZ8-1	Leukocyte receptor cluster member 1						REAAERSR
Q9BUZ4-1	TNF receptor-associated factor 4 (Cysteine-rich domain associated with RING and Traf domains protein 1) (Metastatic lymph node gene 62 protein) (MLN 62) (RING finger protein 83)	EDLPGHLK
Q9C0K0-1	B-cell lymphoma/leukemia 11B (BCL-11B) (B-cell CLL/lymphoma 11B) (COUP-TF-interacting protein 2) (Radiation-induced tumor suppressor gene 1 protein) (hRit1)	FSTPPGDLLDGGLSGR
Q9H165-1	B-cell lymphoma/leukemia 11A (BCL-11A) (B-cell CLL/lymphoma 11A) (COUP-TF-interacting protein 1) (Ecotropic viral integration site 9 protein homolog) (EVI-9) (Zinc finger protein 856)						THMHKSSPMTVK
Q9HB09-1	Bcl-2-like protein 12 (Bcl2-L-12) (Bcl-2-related proline-rich protein)	ACPGPPPPSPEPLAR
Q9NPF0-1	CD320 antigen (8D6 antigen) (FDC-signaling molecule 8D6) (FDC-SM-8D6) (Transcobalamin receptor) (TCblR) (CD antigen CD320)						DLDCSDGSDEEECR
Q9NRZ9-1	Lymphoid-specific helicase (EC 3.6.4.-) (Proliferation-associated SNF2-like protein) (SWI/SNF2-related matrix-associated actin-dependent regulator of chromatin subfamily A member 6)	LQNIMMLLR					LDGSMSYSER
Q9NRZ9-9	Lymphoid-specific helicase (EC 3.6.4.-) (Proliferation-associated SNF2-like protein) (SWI/SNF2-related matrix-associated actin-dependent regulator of chromatin subfamily A member 6)	NSIDASEEKPGNFVCG
Q9Y5K6-1	CD2-associated protein (Adapter protein CMS) (Cas ligand with multiple SH3 domains)	LKKAVLSS
Q9Y6R7-1	IgGFc-binding protein (Fcgamma-binding protein antigen) (FcgammaBP)						AGCVAESTAVCR

## Sheet: Papain
neXtProt ID	Protein name	Sample 8						Sample 7
A6NGN9-1	IgLON family member 5	MPPPAPGAR						LGASSASMR
B9A064-1	Immunoglobulin lambda-like polypeptide 5 (G lambda-1) (Germline immunoglobulin lambda 1)	VTVLGQPK						VTVLGQPK
O00512-1	B-cell CLL/lymphoma 9 protein (B-cell lymphoma 9 protein) (Bcl-9) (Protein legless homolog)							MHSSNPKVR
O75019-1	Leukocyte immunoglobulin-like receptor subfamily A member 1 (CD85 antigen-like family member I) (Leukocyte immunoglobulin-like receptor 6) (LIR-6) (CD antigen CD85i)							AGAANTLSPSQNK
O75054-1	Immunoglobulin superfamily member 3 (IgSF3) (Glu-Trp-Ile EWI motif-containing protein 3) (EWI-3)							SNIMWLDR
P01591-1	Immunoglobulin J chain (Joining chain of multimeric IgA and IgM)	SSEDPNEDIVER						AQEDERIVLVDNKCK	IIVPLNNR	SSEDPNEDIVER
P01834-1	Ig kappa chain C region	TVAAPSVFIFPPSDEQLK	DSTYSLSSTLTLSK	VDNALQSGNSQESVTEQDSK				VYACEVTHQGLSSPVTK	VDNALQSGNSQESVTEQDSK	SFNRGEC
P01857-1	Ig gamma-1 chain C region	DTLMISR	TTPPVLDSDGSFFLYSK	STSGGTAALGCLVK	EPQVYTLPPSR	ALPAPIEK		STSGGTAALGCLVK	ALPAPIEK	EPQVYTLPPSR	GPSVFPLAPSSK
P01859-1	Ig gamma-2 chain C region	GPSVFPLAPCSR	STSESTAALGCLVK	GLPAPIEK				STSESTAALGCLVK	GPSVFPLAPCSR	GLPAPIEK
P01871-1	Ig mu chain C region	YAATSQVLLPSK						QVGSGVTTDQVQAEAK	DGFFGNPR	VSVFVPPR	LICQATGFSPR
P01876-1	Ig alpha-1 chain C region	SAVQGPPER	DASGVTFTWTPSSGK	TFTCTAAYPESK				TFTCTAAYPESK	TPLTATLSK	DASGVTFTWTPSSGK
P01877-1	Ig alpha-2 chain C region	DASGATFTWTPSSGK						DASGATFTWTPSSGK
P01891-1	HLA class I histocompatibility antigen, A-68 alpha chain (Aw-68) (HLA class I histocompatibility antigen, A-28 alpha chain) (MHC class I antigen A*68)							FDSDAASQR
P01911-1	HLA class II histocompatibility antigen, DRB1-15 beta chain (DW2.2/DR2.2) (MHC class II antigen DRB1*15)							GHSGLQPTGFLS
P0CG05-1	Ig lambda-2 chain C regions	AGVETTTPSK						AGVETTTPSK
P11049-1	Leukocyte antigen CD37 (Tetraspanin-26) (Tspan-26) (CD antigen CD37)							SLRDVVEK
P13747-1	HLA class I histocompatibility antigen, alpha chain E (MHC class I antigen E)							FDNDAASPR
P15814-1	Immunoglobulin lambda-like polypeptide 1 (CD179 antigen-like family member B) (Ig lambda-5) (Immunoglobulin omega polypeptide) (Immunoglobulin-related protein 14.1) (CD antigen CD179b)							ALGPGAPGGSSR
P16070-14	CD44 antigen (CDw44) (Epican) (Extracellular matrix receptor III) (ECMR-III) (GP90 lymphocyte homing/adhesion receptor) (HUTCH-I) (Heparan sulfate proteoglycan) (Hermes antigen) (Hyaluronate receptor) (Phagocytic glycoprotein 1) (PGP-1) (Phagocytic glycoprotein I) (PGP-I) (CD antigen CD44)							TGPLSMTTR	AFNSTLPTMAQMEK
P18463-1	HLA class I histocompatibility antigen, B-37 alpha chain (MHC class I antigen B*37)							MSGCDVGPDGR
P20273-1	B-cell receptor CD22 (B-lymphocyte cell adhesion molecule) (BL-CAM) (Sialic acid-binding Ig-like lectin 2) (Siglec-2) (T-cell surface antigen Leu-14) (CD antigen CD22)							VSMSPGDQVMEGK
P20749-1	B-cell lymphoma 3 protein (BCL-3) (Proto-oncogene BCL3)	GAAGLVVPLDPLR						HGQTAAHLACEHR
P26842-1	CD27 antigen (CD27L receptor) (T-cell activation antigen CD27) (T14) (Tumor necrosis factor receptor superfamily member 7) (CD antigen CD27)							HCNSGLLVR
P29376-1	Leukocyte tyrosine kinase receptor (EC 2.7.10.1) (Protein tyrosine kinase 1)							GDRALLPVK
P30461-1	HLA class I histocompatibility antigen, B-13 alpha chain (MHC class I antigen B*13)							FDSDATSPR
P30481-1	HLA class I histocompatibility antigen, B-44 alpha chain (Bw-44) (MHC class I antigen B*44)	GYDQDAYDGK
P30740-1	Leukocyte elastase inhibitor (LEI) (Monocyte/neutrophil elastase inhibitor) (EI) (M/NEI) (Peptidase inhibitor 2) (PI-2) (Serpin B1)							FQSLNADINK
P51572-1	B-cell receptor-associated protein 31 (BCR-associated protein 31) (Bap31) (6C6-AG tumor-associated antigen) (Protein CDM) (p28)							LDVGNAEVK
P78318-1	Immunoglobulin-binding protein 1 (B-cell signal transduction molecule alpha 4) (Protein alpha-4) (CD79a-binding protein 1) (Protein phosphatase 2/4/6 regulatory subunit) (Renal carcinoma antigen NY-REN-16)							AAQQQEEQEEK
Q01151-1	CD83 antigen (hCD83) (B-cell activation protein) (Cell surface protein HB15) (CD antigen CD83)							METPQEDHLR
Q08722-1	Leukocyte surface antigen CD47 (Antigenic surface determinant protein OA3) (Integrin-associated protein) (IAP) (Protein MER6) (CD antigen CD47)							ESKGMMNDE
Q5DX21-3	Immunoglobulin superfamily member 11 (IgSF11) (Brain and testis-specific immunoglobulin superfamily protein) (Bt-IGSF) (V-set and immunoglobulin domain-containing protein 3)	NISALSSAQPR
Q5H9F3-1	BCL-6 corepressor-like protein 1 (BCoR-L1) (BCoR-like protein 1)							WQPDDVTESLPPKK	SEDKPDDPQPK	GSQAGAEGQPSTVK
Q6W2J9-1	BCL-6 corepressor (BCoR)							AMMRFSELEMK	DPFEAPEDK	VRMCGASEDRK
Q6WRI0-1	Immunoglobulin superfamily member 10 (IgSF10) (Calvaria mechanical force protein 608) (CMF608)							NPSGDDTKMYK
Q6YHK3-1	CD109 antigen (150 kDa TGF-beta-1-binding protein) (C3 and PZP-like alpha-2-macroglobulin domain-containing protein 7) (Platelet-specific Gov antigen) (p180) (r150) (CD antigen CD109)							AEPSEKVSLR
Q71H61-1	Immunoglobulin-like domain-containing receptor 2							RADGNSHEAR
Q7Z465-1	Bcl-2/adenovirus E1B 19 kDa-interacting protein 2-like protein							LGRGCMWDVTGEDGHHWR
Q86UU0-1	B-cell CLL/lymphoma 9-like protein (B-cell lymphoma 9-like protein) (BCL9-like protein) (Protein BCL9-2)							EAPGSPPLSPR
Q86VF2-5	Immunoglobulin-like and fibronectin type III domain-containing protein 1 (EEF1A2-binding protein 1) (KY-interacting protein 1)	DGLGSSVEMGSVNEAGYR						GGSGGSGETGPEGK	EDEGQGVEEAGR	NGIGGYGEMGSGYR	APAGVESEEGGGYR
Q8N143-1	B-cell CLL/lymphoma 6 member B protein (Bcl6-associated zinc finger protein) (Zinc finger protein 62)							SCSQGPPSPASPDPK
Q8N423-1	Leukocyte immunoglobulin-like receptor subfamily B member 2 (LIR-2) (Leukocyte immunoglobulin-like receptor 2) (CD85 antigen-like family member D) (Immunoglobulin-like transcript 4) (ILT-4) (Monocyte/macrophage immunoglobulin-like receptor 10) (MIR-10) (CD antigen CD85d)							EGERDLR
Q8N9C0-1	Immunoglobulin superfamily member 22 (IgSF22)							VCMEYGFTDFR
Q8NDB2-1	B-cell scaffold protein with ankyrin repeats							QETGDEPK
Q8NHL6-1	Leukocyte immunoglobulin-like receptor subfamily B member 1 (LIR-1) (Leukocyte immunoglobulin-like receptor 1) (CD85 antigen-like family member J) (Immunoglobulin-like transcript 2) (ILT-2) (Monocyte/macrophage immunoglobulin-like receptor 7) (MIR-7) (CD antigen CD85j)							EGAADDPWR	CYYGSDTAGR
Q8TDY8-1	Immunoglobulin superfamily DCC subclass member 4 (Neighbor of punc e11) (Protein DDM36) (hDDM36)							MARGDAGRGR
Q8WUZ0-1	B-cell CLL/lymphoma 7 protein family member C							RRAGGGAER
Q92934-1	Bcl2-associated agonist of cell death (BAD) (Bcl-2-binding component 6) (Bcl-2-like protein 8) (Bcl2-L-8) (Bcl-xL/Bcl-2-associated death promoter) (Bcl2 antagonist of cell death)	SAGTATQMRQSSSWTR
Q96PV6-1	Leukocyte receptor cluster member 8							QDYAFACEQMK
Q9BXK5-1	Bcl-2-like protein 13 (Bcl2-L-13) (Bcl-rambo) (Protein Mil1)							SLDSNGAGEK
Q9H665-1	IGF-like family receptor 1 (Transmembrane protein 149) (U2 small nuclear RNA auxiliary factor 1-like 4)							ELSSLASQPLSR
Q9NSI5-1	Immunoglobulin superfamily member 5 (IgSF5) (Junctional adhesion molecule 4) (JAM-4)	RRCCGCNCCCR	NSSCGPPHQR					NSSCGPPHQR
Q9NYF8-1	Bcl-2-associated transcription factor 1 (Btf)							GYYQGGGGR	SSSSSASPSSPSSR	MIASDSHRPEVK
Q9Y6R7-1	IgGFc-binding protein (Fcgamma-binding protein antigen) (FcgammaBP)							QCVYDLCAQKGDK	AQDFSPCYG	TPDGSLLVR	GSCPTCPEDR

## Sheet: DTT
neXtProt ID	Protein name	Sample 9							Sample 1											Sample 2							Sample 3									Sample 4									Sample 5
A0M8Q6-1	Ig lambda-7 chain C region								AAPSVTLFPPSSEELQANK											AAPSVTLFPPSSEELQANK							AAPSVTLFPPSSEELQANK
A1A4G5-1	Leukemia NUP98 fusion partner 1	HRLQATSHR	KVEEERSSR																								NERECLRMEIK	KEEHGEAHMAPLFEKGPE
A6NFU0-1	Ig-like V-type domain-containing protein FAM187A																																			AQSEDSGLYFCGTR
A6NGN9-1	IgLON family member 5	LGASSASMR
A6NJ69-1	IgA-inducing protein homolog																										MCSYYHMK
B9A064-1	Immunoglobulin lambda-like polypeptide 5 (G lambda-1) (Germline immunoglobulin lambda 1)	VTVLGQPK	AGVETTKPSK						SYSCQVTHEGSTVEK											VTVLGQPK																VTVLGQPK									ANPTVTLFPPSSEELQANK	VTVLGQPK
O00453-4	Leukocyte-specific transcript 1 protein (Protein B144)																																			MTQGSSEQELHYASLQR
O00453-9	Leukocyte-specific transcript 1 protein (Protein B144)								NDEAASAQQ
O00512-1	B-cell CLL/lymphoma 9 protein (B-cell lymphoma 9 protein) (Bcl-9) (Protein legless homolog)	GDFPKGIPPQMGPGR	NGAGNGAKGK	VRSSPSGNTQSSPK					VRSSPSGNTQSSPK											GMAADVGMGGFSQGPGNPGNMMF							LRPGGSDMLPAQQK	TNSRLSHMPPLPLNPSSNPTSLNTAPPVQR								VRSSPSGNTQSSPK									VRSSPSGNTQSSPK
O43261-1	Leukemia-associated protein 1 (Deleted in lymphocytic leukemia 1) (HBV X-transactivated gene 6 protein) (HBV XAg-transactivated protein 6)								YQMGDCCK
O43521-1	Bcl-2-like protein 11 (Bcl2-L-11) (Bcl2-interacting mediator of cell death)																										SSSGYFSFDTDRSPAPMSCDK
O43866-1	CD5 antigen-like (CT-2) (IgM-associated peptide) (SP-alpha)								GQWGTVCDDGWDIK											CSGEEQSLEQCQHR																									GQWGTVCDDGWDIK
O60238-2	BCL2/adenovirus E1B 19 kDa protein-interacting protein 3-like (Adenovirus E1B19K-binding protein B5) (BCL2/adenovirus E1B 19 kDa protein-interacting protein 3A) (NIP3-like protein X) (NIP3L)	MNSSNGNDNGNGK							MNSSNGNDNGNGK																		MNSSNGNDNGNGK																		MNSSNGNDNGNGK
O60449-1	Lymphocyte antigen 75 (Ly-75) (C-type lectin domain family 13 member B) (DEC-205) (gp200-MR6) (CD antigen CD205)								LNDASSDKMCPPDEGWK	CSMLIASNETWK																	FEQEYLNDLMKK	LEWVCQIPK	MCPPDEGWKR							RLHFSR	CPAAKENGSR								DVDSCGEYNWATVGGR
O60449-2	Lymphocyte antigen 75 (Ly-75) (C-type lectin domain family 13 member B) (DEC-205) (gp200-MR6) (CD antigen CD205)	GNCEVSSVEGTLCK	FEQEYLNDLMKK
O75019-1	Leukocyte immunoglobulin-like receptor subfamily A member 1 (CD85 antigen-like family member I) (Leukocyte immunoglobulin-like receptor 6) (LIR-6) (CD antigen CD85i)	AGAADAPLR	AGAANTLSPSQNK																								AGAADAPLR	AGAANTLSPSQNK								AGAANTLSPSQNK
O75022-1	Leukocyte immunoglobulin-like receptor subfamily B member 3 (LIR-3) (Leukocyte immunoglobulin-like receptor 3) (CD85 antigen-like family member A) (Immunoglobulin-like transcript 5) (ILT-5) (Monocyte inhibitory receptor HL9) (CD antigen CD85a)																																												LRSMYGAHK
O75054-1	Immunoglobulin superfamily member 3 (IgSF3) (Glu-Trp-Ile EWI motif-containing protein 3) (EWI-3)																			EDEGQYECHVTEWVR	DGGVQWGDR	EFTVRLETEK					GGKIFIER	TVTGEFIDK	DAGEYECHTPSTDK							TVTGEFIDK									DGGVQWGDR
O75829-1	Leukocyte cell-derived chemotaxin 1 [Cleaved into: Chondrosurfactant protein (CH-SP); Chondromodulin-1 (Chondromodulin-I) (ChM-I)]																																												IPEVGAVTK
O95400-1	CD2 antigen cytoplasmic tail-binding protein 2 (CD2 cytoplasmic domain-binding protein 2) (CD2 tail-binding protein 2) (U5 snRNP 52K protein) (U5-52K)	VTFQGVGDEEDEDEIIVPK	LSGLADQMVAR	LSGLADQMVAR	GNLGVYQETR	ETVAGALR	LVDPVAGSGGPGSR		LSGLADQMVAR	LVDPVAGSGGPGSR	GNLGVYQETR	ETVAGALR															LSGLADQMVAR	ETVAGALR																	LSGLADQMVAR	GNLGVYQETR	ETVAGALR
O95867-1	Lymphocyte antigen 6 complex locus protein G6c																																												VPVLGCVDR
O95976-1	Immunoglobulin superfamily member 6 (IgSF6) (Protein DORA)								DNNTYENR
O95999-1	B-cell lymphoma/leukemia 10 (B-cell CLL/lymphoma 10) (Bcl-10) (CARD-containing molecule enhancing NF-kappa-B) (CARD-like apoptotic protein) (hCLAP) (CED-3/ICH-1 prodomain homologous E10-like regulator) (CIPER) (Cellular homolog of vCARMEN) (cCARMEN) (Cellular-E10) (c-E10) (Mammalian CARD-containing adapter molecule E10) (mE10)								GLDTLVESIR	TQNFLIQK										LLDYLQENPK																									LLDYLQENPK
P01591-1	Immunoglobulin J chain (Joining chain of multimeric IgA and IgM)	SSEDPNEDIVER							SSEDPNEDIVER	IIVPLNNR										SSEDPNEDIVER							IIVPLNNR	SSEDPNEDIVER	IVLVDNK							IVLVDNK	IIVPLNNR	SSEDPNEDIVER							SSEDPNEDIVER	FVYHLSDLCK	IIVPLNNR	IVLVDNK
P01834-1	Ig kappa chain C region	VDNALQSGNSQESVTEQDSK	SFNRGEC						VDNALQSGNSQESVTEQDSK	SGTASVVCLLNNFYPR	TVAAPSVFIFPPSDEQLK	DSTYSLSSTLTLSK	VYACEVTHQGLSSPVTK							TVAAPSVFIFPPSDEQLK	VDNALQSGNSQESVTEQDSK	DSTYSLSSTLTLSK	VYACEVTHQGLSSPVTK				TVAAPSVFIFPPSDEQLK	DSTYSLSSTLTLSK	VDNALQSGNSQESVTEQDSK							VDNALQSGNSQESVTEQDSK									VDNALQSGNSQESVTEQDSK	TVAAPSVFIFPPSDEQLK
P01854-1	Ig epsilon chain C region	ALMRSTTK																									VTHPHLPR
P01857-1	Ig gamma-1 chain C region	STSGGTAALGCLVK	ALPAPIEK	TTPPVLDSDGSFFLYSK	GPSVFPLAPSSK	EPQVYTLPPSR			STSGGTAALGCLVK	TTPPVLDSDGSFFLYSK	GPSVFPLAPSSK	EPQVYTLPPSRDELTK								GPSVFPLAPSSK							GPSVFPLAPSSK																		VDKKVEPK	GPSVFPLAPSSK
P01859-1	Ig gamma-2 chain C region	STSESTAALGCLVK	GPSVFPLAPCSR						TTPPMLDSDGSFFLYSK	STSESTAALGCLVK										STSESTAALGCLVK	GPSVFPLAPCSR															STSESTAALGCLVK									STSESTAALGCLVK	GPSVFPLAPCSR
P01871-1	Ig mu chain C region								VSVFVPPR	QVGSGVTTDQVQAEAK	YAATSQVLLPSK	LICQATGFSPR	YVTSAPMPEPQAPGR							LICQATGFSPR	VSVFVPPR	YAATSQVLLPSK	QVGSGVTTDQVQAEAK				VSVFVPPR	YAATSQVLLPSK	LICQATGFSPR	VTSTLTIK						VSVFVPPR	YAATSQVLLPSK	QVGSGVTTDQVQAEAK
P01876-1	Ig alpha-1 chain C region	SAVQGPPER	TPLTATLSK	TFTCTAAYPESK	VAAEDWK	WLQGSQELPR			TPLTATLSK	TFTCTAAYPESK										TPLTATLSK	TFTCTAAYPESK						TPLTATLSK	TFTCTAAYPESK								DASGVTFTWTPSSGK	TPLTATLSK								DASGVTFTWTPSSGK	TPLTATLSK
P01877-1	Ig alpha-2 chain C region								DASGATFTWTPSSGK																											DASGATFTWTPSSGK	GPSVFPLAPSSK	TTPPVLDSDGSFFLYSK							DASGATFTWTPSSGK
P01880-1	Ig delta chain C region	EPAAQAPVK	AQASSVPTAQPQAEGSLAK
P01889-1	HLA class I histocompatibility antigen, B-7 alpha chain (MHC class I antigen B*7)								DGEDQTQDTELVETRPAGDR																											SSGGKGGSYSK
P01891-1	HLA class I histocompatibility antigen, A-68 alpha chain (Aw-68) (HLA class I histocompatibility antigen, A-28 alpha chain) (MHC class I antigen A*68)								GGSYSQAASSDSAQGSDVSLTA																		SWTAADMAAQTTK																		HKWEAAHVAEQWR
P01892-1	HLA class I histocompatibility antigen, A-2 alpha chain (MHC class I antigen A*2)																										WAAVVVPSGQEQR									WAAVVVPSGQEQR	GGSYSQAASSDSAQGSDVSLTA								WAAVVVPSGQEQR
P01903-1	HLA class II histocompatibility antigen, DR alpha chain (MHC class II antigen DRA)								EPNVLICFIDK	VEHWGLDEPLLK	FASFEAQGALANIAVDK	NGKPVTTGVSETVFLPR	ANLEIMTK							FASFEAQGALANIAVDK							ANLEIMTK									ANLEIMTK									ANLEIMTK
P01906-1	HLA class II histocompatibility antigen, DQ alpha 2 chain (DX alpha chain) (HLA class II histocompatibility antigen, DQ(6) alpha chain) (HLA-DQA1) (MHC class II DQA2)																																												SVGASRHQGLL
P01909-1	HLA class II histocompatibility antigen, DQ alpha 1 chain (DC-1 alpha chain) (DC-alpha) (HLA-DCA) (MHC class II DQA1)								FDPQFALTNIAVLK																		ETVWCLPVLR
P01911-1	HLA class II histocompatibility antigen, DRB1-15 beta chain (DW2.2/DR2.2) (MHC class II antigen DRB1*15)								FDSDVGEFR																		FDSDVGEFR
P01920-1	HLA class II histocompatibility antigen, DQ beta 1 chain (MHC class II antigen DQB1)								AVTPLGPPDAEYWNSQK	NDQEETTGVVSTPLIR	VEPTVTISPSR																NDQEETTGVVSTPLIR	FDSDVEVYR																	DSPEDFVYQFK	NDQEETTGVVSTPLIR	FDSDVEVYR	VEPTVTISPSR
P04222-1	HLA class I histocompatibility antigen, Cw-3 alpha chain (MHC class I antigen Cw*3)																			YLKNGKETLQR	GYDQYAYDGK
P04229-1	HLA class II histocompatibility antigen, DRB1-1 beta chain (MHC class II antigen DRB1*1) (DR-1) (DR1)																										FDSDVGEYR	FECHFFNGTER																	FECHFFNGTER
P04233-1	HLA class II histocompatibility antigen gamma chain (HLA-DR antigens-associated invariant chain) (Ia antigen-associated invariant chain) (Ii) (p33) (CD antigen CD74)								DLISNNEQLPMLGR	LDKLTVTSQNLQLENLR	NTMETIDWK	LTVTSQNLQLENLR	ESLELEDPSSGLGVTK							ESLELEDPSSGLGVTK							ESLELEDPSSGLGVTK																		ESLELEDPSSGLGVTK	LTVTSQNLQLENLR	NTMETIDWK	DLISNNEQLPMLGR
P04233-2	HLA class II histocompatibility antigen gamma chain (HLA-DR antigens-associated invariant chain) (Ia antigen-associated invariant chain) (Ii) (p33) (CD antigen CD74)																																			ESLELEDPSSGLGVTK
P04439-1	HLA class I histocompatibility antigen, A-3 alpha chain (MHC class I antigen A*3)																																												SWTAADMAAQITK
P04440-1	HLA class II histocompatibility antigen, DP beta 1 chain (HLA class II histocompatibility antigen, DP(W4) beta chain) (MHC class II antigen DPB1)																																												ATPENYLFQGR
P06340-1	HLA class II histocompatibility antigen, DO alpha chain (MHC DN-alpha) (MHC DZ alpha) (MHC class II antigen DOA)								FDPQGGLAGIAAIK	LPEFGDFAR										LPEFGDFAR							LPEFGDFAR
P08962-1	CD63 antigen (Granulophysin) (Lysosomal-associated membrane protein 3) (LAMP-3) (Melanoma-associated antigen ME491) (OMA81H) (Ocular melanoma-associated antigen) (Tetraspanin-30) (Tspan-30) (CD antigen CD63)																			SIRSGYEVM							SIRSGYEVM
P09326-1	CD48 antigen (B-lymphocyte activation marker BLAST-1) (BCM1 surface antigen) (Leukocyte antigen MEM-102) (SLAM family member 2) (SLAMF2) (Signaling lymphocytic activation molecule 2) (TCT.1) (CD antigen CD48)	IEDMDDNCYLK							IEDMDDNCYLK	TGNEQEWK										LDPQSGALYISK							IEDMDDNCYLK	LQVLGESGEPK								LDPQSGALYISK									LDPQSGALYISK	IEDMDDNCYLK	TGNEQEWK
P0CG05-1	Ig lambda-2 chain C regions	AGVETTTPSK																																											ADSSPVKAGVETTTPSK
P11049-1	Leukocyte antigen CD37 (Tetraspanin-26) (Tspan-26) (CD antigen CD37)	EGCAQGLQK							EGCAQGLQK																											NLDHVYNR
P11049-2	Leukocyte antigen CD37 (Tetraspanin-26) (Tspan-26) (CD antigen CD37)																										NLDHVYNR
P11836-1	B-lymphocyte antigen CD20 (B-lymphocyte surface antigen B1) (Bp35) (Leukocyte surface antigen Leu-16) (Membrane-spanning 4-domains subfamily A member 1) (CD antigen CD20)																			SNIVLLSAEEK	EEVVGLTETSSQPK						SNIVLLSAEEK									SNIVLLSAEEK									MESLNFIR
P13747-1	HLA class I histocompatibility antigen, alpha chain E (MHC class I antigen E)																			FDNDAASPR
P13760-1	HLA class II histocompatibility antigen, DRB1-4 beta chain (MHC class II antigen DRB1*4) (DR-4) (DR4)								VYPEVTVYPAK	RVYPEVTVYPAK										VYPEVTVYPAK																									FDSDVGEYR	GHSGLQPTGFLS	VYPEVTVYPAK
P13761-1	HLA class II histocompatibility antigen, DRB1-7 beta chain (MHC class II antigen DRB1*7) (DR-7) (DR7)																			LFYNQEEFVR
P13762-1	HLA class II histocompatibility antigen, DR beta 4 chain (MHC class II antigen DRB4)								YNYGVVESFTVQR	YIYNQEEYAR
P13765-1	HLA class II histocompatibility antigen, DO beta chain (MHC class II antigen DOB)								LGAPFTVGR																		LGAPFTVGR																		LGAPFTVGR
P14209-1	CD99 antigen (12E7) (E2 antigen) (Protein MIC2) (T-cell surface glycoprotein E2) (CD antigen CD99)																																												ENAEQGEVDMESHR
P15018-2	Leukemia inhibitory factor (LIF) (Differentiation-stimulating factor) (D factor) (Melanoma-derived LPL inhibitor) (MLPLI) (Emfilermin)																																												DGLPALPR
P15814-1	Immunoglobulin lambda-like polypeptide 1 (CD179 antigen-like family member B) (Ig lambda-5) (Immunoglobulin omega polypeptide) (Immunoglobulin-related protein 14.1) (CD antigen CD179b)								ALGPGAPGGSSR											ALGPGAPGGSSR							ALGPGAPGGSSR																		ALGPGAPGGSSR
P16070-1	CD44 antigen (CDw44) (Epican) (Extracellular matrix receptor III) (ECMR-III) (GP90 lymphocyte homing/adhesion receptor) (HUTCH-I) (Heparan sulfate proteoglycan) (Hermes antigen) (Hyaluronate receptor) (Phagocytic glycoprotein 1) (PGP-1) (Phagocytic glycoprotein I) (PGP-I) (CD antigen CD44)	AFNSTLPTMAQMEK							DGTRYVQK	ALSIGFETCR																	ESSETPDQFMTADETR	DGTRYVQK								DGTRYVQK									AFNSTLPTMAQMEK
P16188-1	HLA class I histocompatibility antigen, A-30 alpha chain (MHC class I antigen A*30)								GYEQHAYDGK
P16189-1	HLA class I histocompatibility antigen, A-31 alpha chain (MHC class I antigen A*31)																			NVKAHSQIDR
P17693-1	HLA class I histocompatibility antigen, alpha chain G (HLA G antigen) (MHC class I antigen G)																			FDSDSACPR							GYEQYAYDGK
P18463-1	HLA class I histocompatibility antigen, B-37 alpha chain (MHC class I antigen B*37)																			MSGCDVGPDGR																									GYNQFAYDGK
P19397-1	Leukocyte surface antigen CD53 (Cell surface glycoprotein CD53) (Tetraspanin-25) (Tspan-25) (CD antigen CD53)																										YHSDNSTK
P20036-1	HLA class II histocompatibility antigen, DP alpha 1 chain (DP(W3)) (DP(W4)) (HLA-SB alpha chain) (MHC class II DP3-alpha) (MHC class II DPA1)																										SLRSGHDPR
P20039-1	HLA class II histocompatibility antigen, DRB1-11 beta chain (DR-5) (DR5) (DRw11) (MHC class II antigen DRB1*11)																										YFYNQEEYVR
P20273-1	B-cell receptor CD22 (B-lymphocyte cell adhesion molecule) (BL-CAM) (Sialic acid-binding Ig-like lectin 2) (Siglec-2) (T-cell surface antigen Leu-14) (CD antigen CD22)																			VTPSDAIVR							VTPSDAIVR									VSMSPGDQVMEGK									FSPQWSHHGK	SPLSTLTVYYSPETIGR
P20749-1	B-cell lymphoma 3 protein (BCL-3) (Proto-oncogene BCL3)																																												CPAGAMDEGPVDLR
P21854-1	B-cell differentiation antigen CD72 (Lyb-2) (CD antigen CD72)																										YLQVSQQLQQTNR
P21926-1	CD9 antigen (5H9 antigen) (Cell growth-inhibiting gene 2 protein) (Leukocyte antigen MIC3) (Motility-related protein) (MRP-1) (Tetraspanin-29) (Tspan-29) (p24) (CD antigen CD9)								DVLETFTVK
P22670-1	MHC class II regulatory factor RFX1 (Enhancer factor C) (EF-C) (Regulatory factor X 1) (RFX) (Transcription factor RFX1)								LMEDQQHMAMRGQPFSQKQR																		LVVQSAAPGSK
P27701-1	CD82 antigen (C33 antigen) (IA4) (Inducible membrane protein R2) (Metastasis suppressor Kangai-1) (Suppressor of tumorigenicity 6 protein) (Tetraspanin-27) (Tspan-27) (CD antigen CD82)								QEMGGIVTELIR
P28068-1	HLA class II histocompatibility antigen, DM beta chain (MHC class II antigen DMB) (Really interesting new gene 7 protein)								DFTYCISFNK
P29376-1	Leukocyte tyrosine kinase receptor (EC 2.7.10.1) (Protein tyrosine kinase 1)																										GGAAGGGGGWTSR									GGAAGGGGGWTSR									DRGRTQASPEK
P30456-1	HLA class I histocompatibility antigen, A-43 alpha chain (Aw-43) (MHC class I antigen A*43)								APWIEQEGPEYWDLQTR																		APWIEQEGPEYWDLQTR	GGSYSQAASSDSAQGSDMSLTACK
P30460-1	HLA class I histocompatibility antigen, B-8 alpha chain (MHC class I antigen B*8)																																												TNTQTDRESLR
P30461-1	HLA class I histocompatibility antigen, B-13 alpha chain (MHC class I antigen B*13)																			FDSDATSPR																									MYGCDLGPDGR
P30466-1	HLA class I histocompatibility antigen, B-18 alpha chain (MHC class I antigen B*18)																										FISVGYVDGTQFVR	DGEDQTQDTELVETRPAGDR	MYGCDVGPDGR	FDSDAASPR
P30504-1	HLA class I histocompatibility antigen, Cw-4 alpha chain (MHC class I antigen Cw*4)								MFGCDLGPDGRLLR
P30511-1	HLA class I histocompatibility antigen, alpha chain F (CDA12) (HLA F antigen) (Leukocyte antigen F) (MHC class I antigen F)								FDSDAAIPRMEPR	FDSDAAIPR										FDSDAAIPR
P30511-3	HLA class I histocompatibility antigen, alpha chain F (CDA12) (HLA F antigen) (Leukocyte antigen F) (MHC class I antigen F)																										SWHHLMKR
P30740-1	Leukocyte elastase inhibitor (LEI) (Monocyte/neutrophil elastase inhibitor) (EI) (M/NEI) (Peptidase inhibitor 2) (PI-2) (Serpin B1)	LGVQDLFNSSK	ADLSGMSGAR	EATTNAPFR	IEEQLTLEK				LGVQDLFNSSK	IEEQLTLEK	FQSLNADINK	ADLSGMSGAR	TYNFLPEFLVSTQK	IPELLASGMVDNMTK	LEESYTLNSDLAR	EATTNAPFR	KFAYGYIEDLK										TYNFLPEFLVSTQK	LGVQDLFNSSK	MEQLSSANTR	IEEQLTLEK	FQSLNADINK	ADLSGMSGAR	EATTNAPFR			LGVQDLFNSSK	IEEQLTLEK	ADLSGMSGAR							FQSLNADINK
P32970-2	CD70 antigen (CD27 ligand) (CD27-L) (Tumor necrosis factor ligand superfamily member 7) (CD antigen CD70)	NHHCSHFTDEENR
P33076-1	MHC class II transactivator (CIITA) (EC 2.3.1.-) (EC 2.7.11.1)	VLPDMVSLR																									ELATPDWAER																		VLPDMVSLR
P33241-1	Lymphocyte-specific protein 1 (47 kDa actin-binding protein) (52 kDa phosphoprotein) (pp52) (Lymphocyte-specific antigen WP34)	QASIELPSMAVASTK	SQPDLPISK	DIVAGDMSK	DIVAGDMSK	QASIELPSMAVASTK	EGPGPEDTVQDNLGAAGAEEEQEEHQK	VLVEGGPAP	QASIELPSMAVASTK	WETGEVQAQSAAK	DIVAGDMSK									QASIELPSMAVASTK							SQPDLPISK	WETGEVQAQSAAK	DIVAGDMSK							SQPDLPISK	QASIELPSMAVASTK	WETGEVQAQSAAK	DIVAGDMSK						SQPDLPISK	QASIELPSMAVASTK	WETGEVQAQSAAK
P40259-1	B-cell antigen receptor complex-associated protein beta chain (B-cell-specific glycoprotein B29) (Ig-beta) (Immunoglobulin-associated B29 protein) (CD antigen CD79b)								VMGFSTLAQLK	QEMDENPQQLK										QEMDENPQQLK							VMGFSTLAQLK	QEMDENPQQLK
P41182-1	B-cell lymphoma 6 protein (BCL-6) (B-cell lymphoma 5 protein) (BCL-5) (Protein LAZ-3) (Zinc finger and BTB domain-containing protein 27) (Zinc finger protein 51)	VSATDLPPELPK	NAPYFPCDK																																	MASPADSCIQFTR
P42702-1	Leukemia inhibitory factor receptor (LIF receptor) (LIF-R) (CD antigen CD118)								SEPCLMDWR																																				SEPCLMDWR	VTALVGPR
P46013-1	Antigen KI-67	GGGKDGSVTGTK	KPIPRDK	SSQPDPDK	RSCKTAPASSSK																						LDPAASVTGSKR	QILDPAAR	SLPDTELMKDTAR	KPIPRDK	ESAQAIEDLAGFK					SSFSSDPDEK
P48509-1	CD151 antigen (GP27) (Membrane glycoprotein SFA-1) (Platelet-endothelial tetraspan antigen 3) (PETA-3) (Tetraspanin-24) (Tspan-24) (CD antigen CD151)																			MGEFNEKK
P48960-1	CD97 antigen (Leukocyte antigen CD97) (CD antigen CD97) [Cleaved into: CD97 antigen subunit alpha; CD97 antigen subunit beta]								WCPQNSSCVNATACR																											WCPQNSSCVNATACR
P51572-1	B-cell receptor-associated protein 31 (BCR-associated protein 31) (Bap31) (6C6-AG tumor-associated antigen) (Protein CDM) (p28)	AENQVLAMR	LDVGNAEVK	YMEENDQLK	AENQVLAMR	KYDDVTEK	SLKADLQK	LQAAVDGPMDK	LDVGNAEVKLEEENR	AENQVLAMR	QAESASEAAKK	LDVGNAEVK	AENQVLAMR							LDVGNAEVKLEEENR	AENQVLAMR	LDVGNAEVK					QAESASEAAKK	LQAAVDGPMDKKEE	LDVGNAEVK	AENQVLAMR	KYMEENDQLKK														KYMEENDQLKK	AENQVLAMR	QAESASEAAKK	LDVGNAEVK
P55899-1	IgG receptor FcRn large subunit p51 (FcRn) (IgG Fc fragment receptor transporter alpha chain) (Neonatal Fc receptor)								VELESPAK
P59901-2	Leukocyte immunoglobulin-like receptor subfamily A member 4 (CD85 antigen-like family member G) (Immunoglobulin-like transcript 7) (ILT-7) (CD antigen CD85g)	MSRHILK
P78318-1	Immunoglobulin-binding protein 1 (B-cell signal transduction molecule alpha 4) (Protein alpha-4) (CD79a-binding protein 1) (Protein phosphatase 2/4/6 regulatory subunit) (Renal carcinoma antigen NY-REN-16)								LPELFETGR	QLLDEVEVATEPAGSR	NEDLEEIASTDLK																DSSREASTSNSSR	LPELFETGR																	EEEDDEQTLHR
Q03518-1	Antigen peptide transporter 1 (APT1) (ATP-binding cassette sub-family B member 2) (Peptide supply factor 1) (Peptide transporter PSF1) (PSF-1) (Peptide transporter TAP1) (Peptide transporter involved in antigen processing 1) (Really interesting new gene 4 protein)	LQEIKTLNQK	VQKAVGSSEKIFEYLDR	QVAAVGQEPQVFGR																																EGGTHQQLMEK
Q07817-1	Bcl-2-like protein 1 (Bcl2-L-1) (Apoptosis regulator Bcl-X)																			EVIPMAAVK
Q08722-1	Leukocyte surface antigen CD47 (Antigenic surface determinant protein OA3) (Integrin-associated protein) (IAP) (Protein MER6) (CD antigen CD47)	STVPTDFSSAK	EGETIIELK	ESKGMMNDE					EGETIIELK																		STVPTDFSSAK																		TLKYRSGGMDEK	EGETIIELK
Q12908-1	Ileal sodium/bile acid cotransporter (Apical sodium-dependent bile acid transporter) (ASBT) (Ileal Na(+)/bile acid cotransporter) (Ileal sodium-dependent bile acid transporter) (IBAT) (ISBT) (Na(+)-dependent ileal bile acid transporter) (Sodium/taurocholate cotransporting polypeptide, ileal) (Solute carrier family 10 member 2)																																												ENGTEPESSFYK
Q12912-1	Lymphoid-restricted membrane protein (Protein Jaw1) [Cleaved into: Processed lymphoid-restricted membrane protein]	EVEAEFLR	SIKFLSQCAAR	SASLNSKPSSLR	SFNPLEDDDDCQIK	AEMLGAINQESR	FLSQCAAR		AEMLGAINQESR	MNDDPSMEENGVER										DGALDVKRQHK							EVEAEFLR																		DGALDVKR
Q12982-1	BCL2/adenovirus E1B 19 kDa protein-interacting protein 2																			GSITEYTAAEEK																MPSLGWLRK	TATLSMRNTSVMK
Q13094-1	Lymphocyte cytosolic protein 2 (SH2 domain-containing leukocyte protein of 76 kDa) (SLP-76 tyrosine phosphoprotein) (SLP76)																			LPAPSIDR							SLGEHLPK	MPLLLIDGKNR																	LPAPSIDR
Q13740-1	CD166 antigen (Activated leukocyte cell adhesion molecule) (CD antigen CD166)																			TASKHVNK
Q14210-1	Lymphocyte antigen 6D (Ly-6D) (E48 antigen)	TTNTVEPLR
Q16548-1	Bcl-2-related protein A1 (Bcl-2-like protein 5) (Bcl2-L-5) (Hemopoietic-specific early response protein) (Protein BFL-1) (Protein GRS)																										MTDCEFGYIYR
Q16611-1	Bcl-2 homologous antagonist/killer (Apoptosis regulator BAK) (Bcl-2-like protein 7) (Bcl2-L-7)								QLAIIGDDINR																		QLAIIGDDINR																		QLAIIGDDINR
Q17RY6-1	Lymphocyte antigen 6K (Ly-6K)	QRDPEDSQRTDEGDNR
Q29960-1	HLA class I histocompatibility antigen, Cw-16 alpha chain (MHC class I antigen Cw*16)																																			SCTAADTAAQITQR
Q29980-1	MHC class I polypeptide-related sequence B (MIC-B)	RTLTHIK																									RTLTHIK									RTLTHIK									RTLTHIK
Q29983-1	MHC class I polypeptide-related sequence A (MIC-A)																																			DLRMTLAHIK
Q4VC05-1	B-cell CLL/lymphoma 7 protein family member A	LEASQQNSEEM																		EHPGAEDASDEQNSQSSMEHSMNSSEK
Q5DX21-1	Immunoglobulin superfamily member 11 (IgSF11) (Brain and testis-specific immunoglobulin superfamily protein) (Bt-IGSF) (V-set and immunoglobulin domain-containing protein 3)																										LPPTATQDQVQGTVTIR
Q5H9F3-1	BCL-6 corepressor-like protein 1 (BCoR-L1) (BCoR-like protein 1)								DSEEQQLQPQAK																											RADSHEEGSLEK	LAGDTKPK								LASSDTMKR
Q5SRR4-3	Lymphocyte antigen 6 complex locus protein G5c								MISRDADLPSCWGAGPCYTGHK																																				VGALRRDTVICCCR
Q5T953-2	Immediate early response gene 5-like protein	DPRAPAACSAPR																																		SPPASAPASR
Q5ZPR3-1	CD276 antigen (4Ig-B7-H3) (B7 homolog 3) (B7-H3) (Costimulatory molecule) (CD antigen CD276)								VVLGANGTYSCLVR
Q6Q8B3-1	Cell surface glycoprotein CD200 receptor 2 (CD200 cell surface glycoprotein receptor-like 2) (CD200 receptor-like 2) (HuCD200R2) (CD200 cell surface glycoprotein receptor-like a) (CD200RLa) (Cell surface glycoprotein CD200 receptor 1-like) (Cell surface glycoprotein OX2 receptor 2)																										GQPSCTKAYK
Q6UXK2-1	Immunoglobulin superfamily containing leucine-rich repeat protein 2 (Leucine-rich repeat domain and immunoglobulin domain-containing axon extension protein)	VAVAATGPPK																									VAVAATGPPK
Q6UYE1-1	Leukemia-associated protein 7 (Deleted in lymphocytic leukemia 7)	GPCTLAQMAMR	DRGPCTLAQMAMR																																										DLNAAHQCLK
Q6W2J9-1	BCL-6 corepressor (BCoR)								KTAVQDR	DPFEAPEDKDLPVEK										DGADEAESNDGK																DGADEAESNDGK									QPVFTVSK
Q6WRI0-1	Immunoglobulin superfamily member 10 (IgSF10) (Calvaria mechanical force protein 608) (CMF608)	NPSGDDTKMYK							NPSGDDTKMYK											VNASYPR	DVNVKMLSSTTNK															TSALMEAEVGK									TSALMEAEVGK
Q6YHK3-1	CD109 antigen (150 kDa TGF-beta-1-binding protein) (C3 and PZP-like alpha-2-macroglobulin domain-containing protein 7) (Platelet-specific Gov antigen) (p180) (r150) (CD antigen CD109)								KVEYDHGK											LSDSWQPR							QLTDNLKEK									VGSPFELVVSGNK	QLTDNLKEK
Q71H61-1	Immunoglobulin-like domain-containing receptor 2	RADGNSHEAR							RSAQLGPR											RPAEDAHLPR							ADGNSHEAR									RADGNSHEAR									RSAQLGPR	RADGNSHEAR
Q86SU0-1	Immunoglobulin-like domain-containing receptor 1								DSSHSGRSVVI											DSSHSGRSVVI	SMGMQRPLGMAGSGMGQSMEMER						DSSHSGRSVVI									DSSHSGRSVVI									ESTQRHGRR
Q86UU0-1	B-cell CLL/lymphoma 9-like protein (B-cell lymphoma 9-like protein) (BCL9-like protein) (Protein BCL9-2)	EAGTPSLDSEAK	SVSVDSGEQR	SMGMQRPLGMAGSGMGQSMEMER	AQNSSGVMGGPQK																						LQEEYYEEKRR									SMGMQRPLGMAGSGMGQSMEMER									LQEEYYEEKRR
Q86VF2-5	Immunoglobulin-like and fibronectin type III domain-containing protein 1 (EEF1A2-binding protein 1) (KY-interacting protein 1)	EDEGQGVEEAGR	ENQSHREGGWAR	ELMDFR	GGSGGSGETGPEGK	GGLGSGEMGSVDK			DGLEGPGR	DLGVPEGMGAGYR	DGVGGSGAMGSMDEAGYRK	DGLGGSEEMESMDEAGYR	DGSGGLQGMGSADGPGCR	DALGSSGEMGSMDEAGYR	KDLGVSEGGGSGSK	GIGSGSKADFR	VTKDGNAK	GGLGSGEMGSVDK		AGFRDGLGSSGEMGSMDEAGYR	EHRGDSGRQLDR	KNLGAPERMDSGSK	GGLGSGEMGSVDK	NWASACQAGMDPR	DLGVPEGMGAGYR		DGVGGSGAMGSMDEAGYRK	WTVADVR	NWASACQAGMDPR	DGLGSSVEMGSVNEAGYR	DSNSDECWR	ISSGDEAGYK	DGLGGSEEMESMDEAGYR	DLGVPEGMGAGYR		DLGVPEGMGAGYR	DSNSDECWR	DLGAPENMGSGSK	AGSKVGEGDGTR	KDLGAPENMGSGSK	NLGAPEGIGSGSKAGFR	DGSGGLQGMGSADGPGCRK	GSGEMRSMDEAGYR		DGLGGSEEMGSVNKAGYRK	VGEGDGTRCPGAK	DALGSSGEMGSMDEAGYR	DGLGGSEEMR	NWASACQAGMDPR
Q8IVU1-1	Immunoglobulin superfamily DCC subclass member 3 (Putative neuronal cell adhesion molecule)								LAQHEGGFK																		DEKRVDMK																		FVSLRGASER
Q8IWV1-1	Lymphocyte transmembrane adapter 1 (Linker for activation of X cells) (Membrane-associated adapter protein LAX)								QEDLGRHESR
Q8N143-1	B-cell CLL/lymphoma 6 member B protein (Bcl6-associated zinc finger protein) (Zinc finger protein 62)								SEGHPDPPTESR
Q8N149-1	Leukocyte immunoglobulin-like receptor subfamily A member 2 (CD85 antigen-like family member H) (Immunoglobulin-like transcript 1) (ILT-1) (Leukocyte immunoglobulin-like receptor 7) (LIR-7) (CD antigen CD85h)																										NGQFPIPSITWEHAGR
Q8N423-1	Leukocyte immunoglobulin-like receptor subfamily B member 2 (LIR-2) (Leukocyte immunoglobulin-like receptor 2) (CD85 antigen-like family member D) (Immunoglobulin-like transcript 4) (ILT-4) (Monocyte/macrophage immunoglobulin-like receptor 10) (MIR-10) (CD antigen CD85d)								YGCQYYSR
Q8N6C5-1	Immunoglobulin superfamily member 1 (IgSF1) (Immunoglobulin-like domain-containing protein 1) (Inhibin-binding protein) (InhBP) (Pituitary gland-specific factor 2) (p120)								DEGNYSCRTHTEK																		ETGWSKPSK
Q8N6C8-1	Leukocyte immunoglobulin-like receptor subfamily A member 3 (CD85 antigen-like family member E) (Immunoglobulin-like transcript 6) (ILT-6) (Leukocyte immunoglobulin-like receptor 4) (LIR-4) (Monocyte inhibitory receptor HM43/HM31) (CD antigen CD85e)																										EGEDEHPQCLNSHSHARGSSR
Q8N9C0-1	Immunoglobulin superfamily member 22 (IgSF22)																										DGMEVTEEER
Q8NDB2-1	B-cell scaffold protein with ankyrin repeats	QETGDEPK							EAILLYR											EAILLYR	IESPAFSTLR						QETGDEPK	IESPAFSTLR								EAILLYR									EAILLYR	LENFSFR
Q8NHL6-1	Leukocyte immunoglobulin-like receptor subfamily B member 1 (LIR-1) (Leukocyte immunoglobulin-like receptor 1) (CD85 antigen-like family member J) (Immunoglobulin-like transcript 2) (ILT-2) (Monocyte/macrophage immunoglobulin-like receptor 7) (MIR-7) (CD antigen CD85j)								EGAADDPWR																											EGAADDPWR									EGAADDPWR
Q8TDY8-1	Immunoglobulin superfamily DCC subclass member 4 (Neighbor of punc e11) (Protein DDM36) (hDDM36)																										TEVGPGPFSR									IVNYTVR
Q8TDY8-2	Immunoglobulin superfamily DCC subclass member 4 (Neighbor of punc e11) (Protein DDM36) (hDDM36)																			VNQGEVKVIGR
Q8WUZ0-1	B-cell CLL/lymphoma 7 protein family member C								ICPNAPDP											WVPVVDPQEEER							WVPVVDPQEEER	RAGGGAERSR																	ICPNAPDP
Q8WUZ0-2	B-cell CLL/lymphoma 7 protein family member C																																			EEPVPELLEAEDSGVRMTRR									MTRRALHEK
Q8WV28-1	B-cell linker protein (B-cell adapter containing a SH2 domain protein) (B-cell adapter containing a Src homology 2 domain protein) (Cytoplasmic adapter protein) (Src homology 2 domain-containing leukocyte protein of 65 kDa) (SLP-65)	ITVPASQK	SAEEALHR						TLPSKPSWPSEK	NNEGGIMNK										NNEGGIMNK							SAEEALHR									SAEEALHR	NNEGGIMNK
Q8WZA9-1	Immunity-related GTPase family Q protein	ALGLASGELAAR																		NAGGGGLENALSKGREK							GREKCSAGSQK
Q92619-1	Minor histocompatibility protein HA-1 [Cleaved into: Minor histocompatibility antigen HA-1 (mHag HA-1)]								ASLQYLLR	QLPEPLISFR	AGSPSPQPSGELPR	DILSYLEK	SAPDGVPFIVK	TTLEMEFAK	LQEAESNLR					QLPEPLISFR	DILSYLEK	ASLQYLLR	SAPDGVPFIVK	TTLEMEFAK	AGSPSPQPSGELPR		AGSPSPQPSGELPR	ASLQYLLR	QLPEPLISFR	DILSYLEK	SAPDGVPFIVK	DDLLEAR	YMKDLISYLEK	LQEAESNLR											GGRMTLGSCR	ASLQYLLR	AGSPSPQPSGELPR
Q92843-1	Bcl-2-like protein 2 (Bcl2-L-2) (Apoptosis regulator Bcl-W)																										AAGDEFETR
Q93033-1	Immunoglobulin superfamily member 2 (IgSF2) (Cell surface glycoprotein V7) (Glu-Trp-Ile EWI motif-containing protein 101) (EWI-101) (CD antigen CD101)																										EDEEEDEGN																		TGDEFHTPQRKQK
Q95460-1	Major histocompatibility complex class I-related gene protein (MHC class I-related gene protein) (Class I histocompatibility antigen-like protein)																			GWQQMFK
Q969P0-2	Immunoglobulin superfamily member 8 (IgSF8) (CD81 partner 3) (Glu-Trp-Ile EWI motif-containing protein 2) (EWI-2) (Keratinocytes-associated transmembrane protein 4) (KCT-4) (LIR-D1) (Prostaglandin regulatory-like protein) (PGRL) (CD antigen CD316)								STHTWQCPLGDLCPR																		GRSWHWAAWR
Q96B70-1	Leukocyte receptor cluster member 9																																												FFRFHGR
Q96BZ8-1	Leukocyte receptor cluster member 1																										EKEGSEK
Q96ID5-1	Immunoglobulin superfamily member 21 (IgSF21)																																			IFTFDAMFSTNYSHMENYR
Q96KB5-1	Lymphokine-activated killer T-cell-originated protein kinase (EC 2.7.12.2) (Cancer/testis antigen 84) (CT84) (MAPKK-like protein kinase) (Nori-3) (PDZ-binding kinase) (Spermatogenesis-related protein kinase) (SPK) (T-LAK cell-originated protein kinase)								VALNMARGLK
Q96PG8-2	Bcl-2-binding component 3 (JFY-1) (p53 up-regulated modulator of apoptosis)																																			TPGGQLPGARR
Q96PV6-1	Leukocyte receptor cluster member 8	RHDLAPTK																																		QDYAFACEQMK
Q99467-1	CD180 antigen (Lymphocyte antigen 64) (Radioprotective 105 kDa protein) (CD antigen CD180)																			GLCEMSVESLNLQEHR							FPKDFPARNLK
Q9BQE9-1	B-cell CLL/lymphoma 7 protein family member B (allergen Hom s 3)								FCVDQPTVPQTASES																		FCVDQPTVPQTASES
Q9BXH1-1	Bcl-2-binding component 3 (JFY-1) (p53 up-regulated modulator of apoptosis)								MADDLNAQYER
Q9BXK5-1	Bcl-2-like protein 13 (Bcl2-L-13) (Bcl-rambo) (Protein Mil1)	EPDTEVITVEK
Q9C0K0-1	B-cell lymphoma/leukemia 11B (BCL-11B) (B-cell CLL/lymphoma 11B) (COUP-TF-interacting protein 2) (Radiation-induced tumor suppressor gene 1 protein) (hRit1)																			QGNPQHLSQR	RSDTCEYCGK						DPFLGFTDAR																		DEPSSYICTTCK
Q9H165-1	B-cell lymphoma/leukemia 11A (BCL-11A) (B-cell CLL/lymphoma 11A) (COUP-TF-interacting protein 1) (Ecotropic viral integration site 9 protein homolog) (EVI-9) (Zinc finger protein 856)																			THMHKSSPMTVK							LNPMAMEPPAMDFSR	THMHKSSPMTVK																	THMHKSSPMTVK
Q9H165-3	B-cell lymphoma/leukemia 11A (BCL-11A) (B-cell CLL/lymphoma 11A) (COUP-TF-interacting protein 1) (Ecotropic viral integration site 9 protein homolog) (EVI-9) (Zinc finger protein 856)																			MEAREPLSSEK	CNLCDHACTQASKLK						MEAREPLSSEK
Q9HD36-1	Bcl-2-like protein 10 (Bcl2-L-10) (Anti-apoptotic protein NrH) (Apoptosis regulator Bcl-B)								LVALLSSRLMGQHR
Q9NNX6-1	CD209 antigen (C-type lectin domain family 4 member L) (Dendritic cell-specific ICAM-3-grabbing non-integrin 1) (DC-SIGN) (DC-SIGN1) (CD antigen CD209)																			SKLQEIYQELTWLK
Q9NRZ9-1	Lymphoid-specific helicase (EC 3.6.4.-) (Proliferation-associated SNF2-like protein) (SWI/SNF2-related matrix-associated actin-dependent regulator of chromatin subfamily A member 6)	LQNIMMLLR							LVTANTIDQKIVER	SDVALEVPPK
Q9NSI5-1	Immunoglobulin superfamily member 5 (IgSF5) (Junctional adhesion molecule 4) (JAM-4)								RRCCGCNCCCR																		RRCCGCNCCCR	NSSCGPPHQR								CCGCNCCCR									KSATVNLTVIR
Q9NYF8-1	Bcl-2-associated transcription factor 1 (Btf)	SSSSSASPSSPSSR	MIASDSHRPEVK	SKSQEEPK	GYYQGGGGR	EEEFKTHHEMK			GYYQGGGGR	NLDAREK																	GYYQGGGGR	SSFYPDGGDQETAK	TIAPQNAPR							GYYQGGGGR									GYYQGGGGR
Q9Y5K6-1	CD2-associated protein (Adapter protein CMS) (Cas ligand with multiple SH3 domains)																										EGEIIHLISKETGEAGWWR
Q9Y6R7-1	IgGFc-binding protein (Fcgamma-binding protein antigen) (FcgammaBP)	GSCPTCPEDR																		QCVYDLCAQK							DKQSCPAGER									YLPVNSSLLTSDCSER									AQDFSPCYG
Q9Y6Y9-1	Lymphocyte antigen 96 (Ly-96) (ESOP-1) (Protein MD-2)																																			EVICRGSDDDYSFCR									GSDDDYSFCRALK
[truncated: 5 more columns]
