# Supplementary material for: A systematic approach for peptide characterization of B-cell receptor in chronic lymphocytic leukemia cells
Source: Oncotarget. 2017 Apr 13;8(26):42836–46. doi: 10.18632/oncotarget.17076 (PMC5522109; doi:10.18632/oncotarget.17076)
Supplement: Supplementary file 3 [file oncotarget-08-42836-s003.xlsm]

## Sheet: TMP
		SK					SK
			1	1	1	1	17	1
			LAPCSR	DLXX22EVD	WTWIRQTPGKGLEWIGQ	VNHGGGT	NYNPSLKSRVTISVDTSKNQFGDGSLRLRSVTAADTGFGGALYF	CAGGGRFYCSGDTCHLPLYHYYYGGGLDVW
			QQ	DL	WT	VN	NY	CA
			QP	LX	TW	NH	YN	AG
			PP	XX	WI	HG	NP	GG
			QQQ	X2	IR	GG	PS	GR
			QQP	22	RQ	GT	SL	RF
			QPP	2E	QT	VNH	LK	FY
			PPP	EV	TP	NHG	KS	YC
			QQQP	VD	PG	HGG	SR	CS
			QQPP	DLX	GK	GGG	RV	SG
			QPPP	LXX	KG	GGT	VT	GD
			QQQPP	XX2	GL	VNHG	TI	DT
			QQPPP	X22	LE	NHGG	IS	TC
			QQQPPP	22E	EW	HGGG	SV	CH
				2EV	WI	GGGT	VD	HL
				EVD	IG	VNHGG	DT	LP
				DLXX	GQ	NHGGG	TS	PL
				LXX2	WTW	HGGGT	SK	LY
				XX22	TWI	VNHGGG	KN	YH
				X22E	WIR	NHGGGT	NQ	HY
				22EV	IRQ	VNHGGGT	QF	YY
				2EVD	RQT		FG	YG
				DLXX2	QTP		GD	GG
				LXX22	TPG		DG	GL
				XX22E	PGK		GS	LD
				X22EV	GKG		SL	DV
				22EVD	KGL		LR	VW
				DLXX22	GLE		RL	CAG
				LXX22E	LEW		LR	AGG
				XX22EV	EWI		RS	GGG
				X22EVD	WIG		SV	GGR
				DLXX22E	IGQ		VT	GRF
				LXX22EV	WTWI		TA	RFY
				XX22EVD	TWIR		AA	FYC
				DLXX22EV	WIRQ		AD	YCS
				LXX22EVD	IRQT		DT	CSG
				DLXX22EVD	RQTP		TG	SGD
					QTPG		GF	GDT
					TPGK		FG	DTC
					PGKG		GG	TCH
					GKGL		GA	CHL
					KGLE		AL	HLP
					GLEW		LY	LPL
					LEWI		YF	PLY
					EWIG		NYN	LYH
					WIGQ		YNP	YHY
					WTWIR		NPS	HYY
					TWIRQ		PSL	YYY
					WIRQT		SLK	YYG
					IRQTP		LKS	YGG
					RQTPG		KSR	GGG
					QTPGK		SRV	GGL
					TPGKG		RVT	GLD
					PGKGL		VTI	LDV
					GKGLE		TIS	DVW
					KGLEW		ISV	CAGG
					GLEWI		SVD	AGGG
					LEWIG		VDT	GGGR
					EWIGQ		DTS	GGRF
					WTWIRQ		TSK	GRFY
					TWIRQT		SKN	RFYC
					WIRQTP		KNQ	FYCS
					IRQTPG		NQF	YCSG
					RQTPGK		QFG	CSGD
					QTPGKG		FGD	SGDT
					TPGKGL		GDG	GDTC
					PGKGLE		DGS	DTCH
					GKGLEW		GSL	TCHL
					KGLEWI		SLR	CHLP
					GLEWIG		LRL	HLPL
					LEWIGQ		RLR	LPLY
					WTWIRQT		LRS	PLYH
					TWIRQTP		RSV	LYHY
					WIRQTPG		SVT	YHYY
					IRQTPGK		VTA	HYYY
					RQTPGKG		TAA	YYYG
					QTPGKGL		AAD	YYGG
					TPGKGLE		ADT	YGGG
					PGKGLEW		DTG	GGGL
					GKGLEWI		TGF	GGLD
					KGLEWIG		GFG	GLDV
					GLEWIGQ		FGG	LDVW
					WTWIRQTP		GGA	CAGGG
					TWIRQTPG		GAL	AGGGR
					WIRQTPGK		ALY	GGGRF
					IRQTPGKG		LYF	GGRFY
					RQTPGKGL		NYNP	GRFYC
					QTPGKGLE		YNPS	RFYCS
					TPGKGLEW		NPSL	FYCSG
					PGKGLEWI		PSLK	YCSGD
					GKGLEWIG		SLKS	CSGDT
					KGLEWIGQ		LKSR	SGDTC
					WTWIRQTPG		KSRV	GDTCH
					TWIRQTPGK		SRVT	DTCHL
					WIRQTPGKG		RVTI	TCHLP
					IRQTPGKGL		VTIS	CHLPL
					RQTPGKGLE		TISV	HLPLY
					QTPGKGLEW		ISVD	LPLYH
					TPGKGLEWI		SVDT	PLYHY
					PGKGLEWIG		VDTS	LYHYY
					GKGLEWIGQ		DTSK	YHYYY
					WTWIRQTPGK		TSKN	HYYYG
					TWIRQTPGKG		SKNQ	YYYGG
					WIRQTPGKGL		KNQF	YYGGG
					IRQTPGKGLE		NQFG	YGGGL
					RQTPGKGLEW		QFGD	GGGLD
					QTPGKGLEWI		FGDG	GGLDV
					TPGKGLEWIG		GDGS	GLDVW
					PGKGLEWIGQ		DGSL	CAGGGR
					WTWIRQTPGKG		GSLR	AGGGRF
					TWIRQTPGKGL		SLRL	GGGRFY
					WIRQTPGKGLE		LRLR	GGRFYC
					IRQTPGKGLEW		RLRS	GRFYCS
					RQTPGKGLEWI		LRSV	RFYCSG
					QTPGKGLEWIG		RSVT	FYCSGD
					TPGKGLEWIGQ		SVTA	YCSGDT
					WTWIRQTPGKGL		VTAA	CSGDTC
					TWIRQTPGKGLE		TAAD	SGDTCH
					WIRQTPGKGLEW		AADT	GDTCHL
					IRQTPGKGLEWI		ADTG	DTCHLP
					RQTPGKGLEWIG		DTGF	TCHLPL
					QTPGKGLEWIGQ		TGFG	CHLPLY
					WTWIRQTPGKGLE		GFGG	HLPLYH
					TWIRQTPGKGLEW		FGGA	LPLYHY
					WIRQTPGKGLEWI		GGAL	PLYHYY
					IRQTPGKGLEWIG		GALY	LYHYYY
					RQTPGKGLEWIGQ		ALYF	YHYYYG
					WTWIRQTPGKGLEW		NYNPS	HYYYGG
					TWIRQTPGKGLEWI		YNPSL	YYYGGG
					WIRQTPGKGLEWIG		NPSLK	YYGGGL
					IRQTPGKGLEWIGQ		PSLKS	YGGGLD
					WTWIRQTPGKGLEWI		SLKSR	GGGLDV
					TWIRQTPGKGLEWIG		LKSRV	GGLDVW
					WIRQTPGKGLEWIGQ		KSRVT	CAGGGRF
					WTWIRQTPGKGLEWIG		SRVTI	AGGGRFY
					TWIRQTPGKGLEWIGQ		RVTIS	GGGRFYC
					WTWIRQTPGKGLEWIGQ		VTISV	GGRFYCS
							TISVD	GRFYCSG
							ISVDT	RFYCSGD
							SVDTS	FYCSGDT
							VDTSK	YCSGDTC
							DTSKN	CSGDTCH
							TSKNQ	SGDTCHL
							SKNQF	GDTCHLP
							KNQFG	DTCHLPL
							NQFGD	TCHLPLY
							QFGDG	CHLPLYH
							FGDGS	HLPLYHY
							GDGSL	LPLYHYY
							DGSLR	PLYHYYY
							GSLRL	LYHYYYG
							SLRLR	YHYYYGG
							LRLRS	HYYYGGG
							RLRSV	YYYGGGL
							LRSVT	YYGGGLD
							RSVTA	YGGGLDV
							SVTAA	GGGLDVW
							VTAAD	CAGGGRFY
							TAADT	AGGGRFYC
							AADTG	GGGRFYCS
							ADTGF	GGRFYCSG
							DTGFG	GRFYCSGD
							TGFGG	RFYCSGDT
							GFGGA	FYCSGDTC
							FGGAL	YCSGDTCH
							GGALY	CSGDTCHL
							GALYF	SGDTCHLP
							NYNPSL	GDTCHLPL
							YNPSLK	DTCHLPLY
							NPSLKS	TCHLPLYH
							PSLKSR	CHLPLYHY
							SLKSRV	HLPLYHYY
							LKSRVT	LPLYHYYY
							KSRVTI	PLYHYYYG
							SRVTIS	LYHYYYGG
							RVTISV	YHYYYGGG
							VTISVD	HYYYGGGL
							TISVDT	YYYGGGLD
							ISVDTS	YYGGGLDV
							SVDTSK	YGGGLDVW
							VDTSKN	CAGGGRFYC
							DTSKNQ	AGGGRFYCS
							TSKNQF	GGGRFYCSG
							SKNQFG	GGRFYCSGD
							KNQFGD	GRFYCSGDT
							NQFGDG	RFYCSGDTC
							QFGDGS	FYCSGDTCH
							FGDGSL	YCSGDTCHL
							GDGSLR	CSGDTCHLP
							DGSLRL	SGDTCHLPL
							GSLRLR	GDTCHLPLY
							SLRLRS	DTCHLPLYH
							LRLRSV	TCHLPLYHY
							RLRSVT	CHLPLYHYY
							LRSVTA	HLPLYHYYY
							RSVTAA	LPLYHYYYG
							SVTAAD	PLYHYYYGG
							VTAADT	LYHYYYGGG
							TAADTG	YHYYYGGGL
							AADTGF	HYYYGGGLD
							ADTGFG	YYYGGGLDV
							DTGFGG	YYGGGLDVW
							TGFGGA	CAGGGRFYCS
							GFGGAL	AGGGRFYCSG
							FGGALY	GGGRFYCSGD
							GGALYF	GGRFYCSGDT
							NYNPSLK	GRFYCSGDTC
							YNPSLKS	RFYCSGDTCH
							NPSLKSR	FYCSGDTCHL
							PSLKSRV	YCSGDTCHLP
							SLKSRVT	CSGDTCHLPL
							LKSRVTI	SGDTCHLPLY
							KSRVTIS	GDTCHLPLYH
							SRVTISV	DTCHLPLYHY
							RVTISVD	TCHLPLYHYY
							VTISVDT	CHLPLYHYYY
							TISVDTS	HLPLYHYYYG
							ISVDTSK	LPLYHYYYGG
							SVDTSKN	PLYHYYYGGG
							VDTSKNQ	LYHYYYGGGL
							DTSKNQF	YHYYYGGGLD
							TSKNQFG	HYYYGGGLDV
							SKNQFGD	YYYGGGLDVW
							KNQFGDG	CAGGGRFYCSG
							NQFGDGS	AGGGRFYCSGD
							QFGDGSL	GGGRFYCSGDT
							FGDGSLR	GGRFYCSGDTC
							GDGSLRL	GRFYCSGDTCH
							DGSLRLR	RFYCSGDTCHL
							GSLRLRS	FYCSGDTCHLP
							SLRLRSV	YCSGDTCHLPL
							LRLRSVT	CSGDTCHLPLY
							RLRSVTA	SGDTCHLPLYH
							LRSVTAA	GDTCHLPLYHY
							RSVTAAD	DTCHLPLYHYY
							SVTAADT	TCHLPLYHYYY
							VTAADTG	CHLPLYHYYYG
							TAADTGF	HLPLYHYYYGG
							AADTGFG	LPLYHYYYGGG
							ADTGFGG	PLYHYYYGGGL
							DTGFGGA	LYHYYYGGGLD
							TGFGGAL	YHYYYGGGLDV
							GFGGALY	HYYYGGGLDVW
							FGGALYF	CAGGGRFYCSGD
							NYNPSLKS	AGGGRFYCSGDT
							YNPSLKSR	GGGRFYCSGDTC
							NPSLKSRV	GGRFYCSGDTCH
							PSLKSRVT	GRFYCSGDTCHL
							SLKSRVTI	RFYCSGDTCHLP
							LKSRVTIS	FYCSGDTCHLPL
							KSRVTISV	YCSGDTCHLPLY
							SRVTISVD	CSGDTCHLPLYH
							RVTISVDT	SGDTCHLPLYHY
							VTISVDTS	GDTCHLPLYHYY
							TISVDTSK	DTCHLPLYHYYY
							ISVDTSKN	TCHLPLYHYYYG
							SVDTSKNQ	CHLPLYHYYYGG
							VDTSKNQF	HLPLYHYYYGGG
							DTSKNQFG	LPLYHYYYGGGL
							TSKNQFGD	PLYHYYYGGGLD
							SKNQFGDG	LYHYYYGGGLDV
							KNQFGDGS	YHYYYGGGLDVW
							NQFGDGSL	CAGGGRFYCSGDT
							QFGDGSLR	AGGGRFYCSGDTC
							FGDGSLRL	GGGRFYCSGDTCH
							GDGSLRLR	GGRFYCSGDTCHL
							DGSLRLRS	GRFYCSGDTCHLP
							GSLRLRSV	RFYCSGDTCHLPL
							SLRLRSVT	FYCSGDTCHLPLY
							LRLRSVTA	YCSGDTCHLPLYH
							RLRSVTAA	CSGDTCHLPLYHY
							LRSVTAAD	SGDTCHLPLYHYY
							RSVTAADT	GDTCHLPLYHYYY
							SVTAADTG	DTCHLPLYHYYYG
							VTAADTGF	TCHLPLYHYYYGG
							TAADTGFG	CHLPLYHYYYGGG
							AADTGFGG	HLPLYHYYYGGGL
							ADTGFGGA	LPLYHYYYGGGLD
							DTGFGGAL	PLYHYYYGGGLDV
							TGFGGALY	LYHYYYGGGLDVW
							GFGGALYF	CAGGGRFYCSGDTC
							NYNPSLKSR	AGGGRFYCSGDTCH
							YNPSLKSRV	GGGRFYCSGDTCHL
							NPSLKSRVT	GGRFYCSGDTCHLP
							PSLKSRVTI	GRFYCSGDTCHLPL
							SLKSRVTIS	RFYCSGDTCHLPLY
							LKSRVTISV	FYCSGDTCHLPLYH
							KSRVTISVD	YCSGDTCHLPLYHY
							SRVTISVDT	CSGDTCHLPLYHYY
							RVTISVDTS	SGDTCHLPLYHYYY
							VTISVDTSK	GDTCHLPLYHYYYG
							TISVDTSKN	DTCHLPLYHYYYGG
							ISVDTSKNQ	TCHLPLYHYYYGGG
							SVDTSKNQF	CHLPLYHYYYGGGL
							VDTSKNQFG	HLPLYHYYYGGGLD
							DTSKNQFGD	LPLYHYYYGGGLDV
							TSKNQFGDG	PLYHYYYGGGLDVW
							SKNQFGDGS	CAGGGRFYCSGDTCH
							KNQFGDGSL	AGGGRFYCSGDTCHL
							NQFGDGSLR	GGGRFYCSGDTCHLP
							QFGDGSLRL	GGRFYCSGDTCHLPL
							FGDGSLRLR	GRFYCSGDTCHLPLY
							GDGSLRLRS	RFYCSGDTCHLPLYH
							DGSLRLRSV	FYCSGDTCHLPLYHY
							GSLRLRSVT	YCSGDTCHLPLYHYY
							SLRLRSVTA	CSGDTCHLPLYHYYY
							LRLRSVTAA	SGDTCHLPLYHYYYG
							RLRSVTAAD	GDTCHLPLYHYYYGG
							LRSVTAADT	DTCHLPLYHYYYGGG
							RSVTAADTG	TCHLPLYHYYYGGGL
							SVTAADTGF	CHLPLYHYYYGGGLD
							VTAADTGFG	HLPLYHYYYGGGLDV
							TAADTGFGG	LPLYHYYYGGGLDVW
							AADTGFGGA	CAGGGRFYCSGDTCHL
							ADTGFGGAL	AGGGRFYCSGDTCHLP
							DTGFGGALY	GGGRFYCSGDTCHLPL
							TGFGGALYF	GGRFYCSGDTCHLPLY
							NYNPSLKSRV	GRFYCSGDTCHLPLYH
							YNPSLKSRVT	RFYCSGDTCHLPLYHY
							NPSLKSRVTI	FYCSGDTCHLPLYHYY
							PSLKSRVTIS	YCSGDTCHLPLYHYYY
							SLKSRVTISV	CSGDTCHLPLYHYYYG
							LKSRVTISVD	SGDTCHLPLYHYYYGG
							KSRVTISVDT	GDTCHLPLYHYYYGGG
							SRVTISVDTS	DTCHLPLYHYYYGGGL
							RVTISVDTSK	TCHLPLYHYYYGGGLD
							VTISVDTSKN	CHLPLYHYYYGGGLDV
							TISVDTSKNQ	HLPLYHYYYGGGLDVW
							ISVDTSKNQF	CAGGGRFYCSGDTCHLP
							SVDTSKNQFG	AGGGRFYCSGDTCHLPL
							VDTSKNQFGD	GGGRFYCSGDTCHLPLY
							DTSKNQFGDG	GGRFYCSGDTCHLPLYH
							TSKNQFGDGS	GRFYCSGDTCHLPLYHY
							SKNQFGDGSL	RFYCSGDTCHLPLYHYY
							KNQFGDGSLR	FYCSGDTCHLPLYHYYY
							NQFGDGSLRL	YCSGDTCHLPLYHYYYG
							QFGDGSLRLR	CSGDTCHLPLYHYYYGG
							FGDGSLRLRS	SGDTCHLPLYHYYYGGG
							GDGSLRLRSV	GDTCHLPLYHYYYGGGL
							DGSLRLRSVT	DTCHLPLYHYYYGGGLD
							GSLRLRSVTA	TCHLPLYHYYYGGGLDV
							SLRLRSVTAA	CHLPLYHYYYGGGLDVW
							LRLRSVTAAD	CAGGGRFYCSGDTCHLPL
							RLRSVTAADT	AGGGRFYCSGDTCHLPLY
							LRSVTAADTG	GGGRFYCSGDTCHLPLYH
							RSVTAADTGF	GGRFYCSGDTCHLPLYHY
							SVTAADTGFG	GRFYCSGDTCHLPLYHYY
							VTAADTGFGG	RFYCSGDTCHLPLYHYYY
							TAADTGFGGA	FYCSGDTCHLPLYHYYYG
							AADTGFGGAL	YCSGDTCHLPLYHYYYGG
							ADTGFGGALY	CSGDTCHLPLYHYYYGGG
							DTGFGGALYF	SGDTCHLPLYHYYYGGGL
							NYNPSLKSRVT	GDTCHLPLYHYYYGGGLD
							YNPSLKSRVTI	DTCHLPLYHYYYGGGLDV
							NPSLKSRVTIS	TCHLPLYHYYYGGGLDVW
							PSLKSRVTISV	CAGGGRFYCSGDTCHLPLY
							SLKSRVTISVD	AGGGRFYCSGDTCHLPLYH
							LKSRVTISVDT	GGGRFYCSGDTCHLPLYHY
							KSRVTISVDTS	GGRFYCSGDTCHLPLYHYY
							SRVTISVDTSK	GRFYCSGDTCHLPLYHYYY
							RVTISVDTSKN	RFYCSGDTCHLPLYHYYYG
							VTISVDTSKNQ	FYCSGDTCHLPLYHYYYGG
							TISVDTSKNQF	YCSGDTCHLPLYHYYYGGG
							ISVDTSKNQFG	CSGDTCHLPLYHYYYGGGL
							SVDTSKNQFGD	SGDTCHLPLYHYYYGGGLD
							VDTSKNQFGDG	GDTCHLPLYHYYYGGGLDV
							DTSKNQFGDGS	DTCHLPLYHYYYGGGLDVW
							TSKNQFGDGSL	CAGGGRFYCSGDTCHLPLYH
							SKNQFGDGSLR	AGGGRFYCSGDTCHLPLYHY
							KNQFGDGSLRL	GGGRFYCSGDTCHLPLYHYY
							NQFGDGSLRLR	GGRFYCSGDTCHLPLYHYYY
							QFGDGSLRLRS	GRFYCSGDTCHLPLYHYYYG
							FGDGSLRLRSV	RFYCSGDTCHLPLYHYYYGG
							GDGSLRLRSVT	FYCSGDTCHLPLYHYYYGGG
							DGSLRLRSVTA	YCSGDTCHLPLYHYYYGGGL
							GSLRLRSVTAA	CSGDTCHLPLYHYYYGGGLD
							SLRLRSVTAAD	SGDTCHLPLYHYYYGGGLDV
							LRLRSVTAADT	GDTCHLPLYHYYYGGGLDVW
							RLRSVTAADTG	CAGGGRFYCSGDTCHLPLYHY
							LRSVTAADTGF	AGGGRFYCSGDTCHLPLYHYY
							RSVTAADTGFG	GGGRFYCSGDTCHLPLYHYYY
							SVTAADTGFGG	GGRFYCSGDTCHLPLYHYYYG
							VTAADTGFGGA	GRFYCSGDTCHLPLYHYYYGG
							TAADTGFGGAL	RFYCSGDTCHLPLYHYYYGGG
							AADTGFGGALY	FYCSGDTCHLPLYHYYYGGGL
							ADTGFGGALYF	YCSGDTCHLPLYHYYYGGGLD
							NYNPSLKSRVTI	CSGDTCHLPLYHYYYGGGLDV
							YNPSLKSRVTIS	SGDTCHLPLYHYYYGGGLDVW
							NPSLKSRVTISV	CAGGGRFYCSGDTCHLPLYHYY
							PSLKSRVTISVD	AGGGRFYCSGDTCHLPLYHYYY
							SLKSRVTISVDT	GGGRFYCSGDTCHLPLYHYYYG
							LKSRVTISVDTS	GGRFYCSGDTCHLPLYHYYYGG
							KSRVTISVDTSK	GRFYCSGDTCHLPLYHYYYGGG
							SRVTISVDTSKN	RFYCSGDTCHLPLYHYYYGGGL
							RVTISVDTSKNQ	FYCSGDTCHLPLYHYYYGGGLD
							VTISVDTSKNQF	YCSGDTCHLPLYHYYYGGGLDV
							TISVDTSKNQFG	CSGDTCHLPLYHYYYGGGLDVW
							ISVDTSKNQFGD	CAGGGRFYCSGDTCHLPLYHYYY
							SVDTSKNQFGDG	AGGGRFYCSGDTCHLPLYHYYYG
							VDTSKNQFGDGS	GGGRFYCSGDTCHLPLYHYYYGG
							DTSKNQFGDGSL	GGRFYCSGDTCHLPLYHYYYGGG
							TSKNQFGDGSLR	GRFYCSGDTCHLPLYHYYYGGGL
							SKNQFGDGSLRL	RFYCSGDTCHLPLYHYYYGGGLD
							KNQFGDGSLRLR	FYCSGDTCHLPLYHYYYGGGLDV
							NQFGDGSLRLRS	YCSGDTCHLPLYHYYYGGGLDVW
							QFGDGSLRLRSV	CAGGGRFYCSGDTCHLPLYHYYYG
							FGDGSLRLRSVT	AGGGRFYCSGDTCHLPLYHYYYGG
							GDGSLRLRSVTA	GGGRFYCSGDTCHLPLYHYYYGGG
							DGSLRLRSVTAA	GGRFYCSGDTCHLPLYHYYYGGGL
							GSLRLRSVTAAD	GRFYCSGDTCHLPLYHYYYGGGLD
							SLRLRSVTAADT	RFYCSGDTCHLPLYHYYYGGGLDV
							LRLRSVTAADTG	FYCSGDTCHLPLYHYYYGGGLDVW
							RLRSVTAADTGF	CAGGGRFYCSGDTCHLPLYHYYYGG
							LRSVTAADTGFG	AGGGRFYCSGDTCHLPLYHYYYGGG
							RSVTAADTGFGG	GGGRFYCSGDTCHLPLYHYYYGGGL
							SVTAADTGFGGA	GGRFYCSGDTCHLPLYHYYYGGGLD
							VTAADTGFGGAL	GRFYCSGDTCHLPLYHYYYGGGLDV
							TAADTGFGGALY	RFYCSGDTCHLPLYHYYYGGGLDVW
							AADTGFGGALYF	CAGGGRFYCSGDTCHLPLYHYYYGGG
							NYNPSLKSRVTIS	AGGGRFYCSGDTCHLPLYHYYYGGGL
							YNPSLKSRVTISV	GGGRFYCSGDTCHLPLYHYYYGGGLD
							NPSLKSRVTISVD	GGRFYCSGDTCHLPLYHYYYGGGLDV
							PSLKSRVTISVDT	GRFYCSGDTCHLPLYHYYYGGGLDVW
							SLKSRVTISVDTS	CAGGGRFYCSGDTCHLPLYHYYYGGGL
							LKSRVTISVDTSK	AGGGRFYCSGDTCHLPLYHYYYGGGLD
							KSRVTISVDTSKN	GGGRFYCSGDTCHLPLYHYYYGGGLDV
							SRVTISVDTSKNQ	GGRFYCSGDTCHLPLYHYYYGGGLDVW
							RVTISVDTSKNQF	CAGGGRFYCSGDTCHLPLYHYYYGGGLD
							VTISVDTSKNQFG	AGGGRFYCSGDTCHLPLYHYYYGGGLDV
							TISVDTSKNQFGD	GGGRFYCSGDTCHLPLYHYYYGGGLDVW
							ISVDTSKNQFGDG	CAGGGRFYCSGDTCHLPLYHYYYGGGLDV
							SVDTSKNQFGDGS	AGGGRFYCSGDTCHLPLYHYYYGGGLDVW
							VDTSKNQFGDGSL	CAGGGRFYCSGDTCHLPLYHYYYGGGLDVW
							DTSKNQFGDGSLR
							TSKNQFGDGSLRL
							SKNQFGDGSLRLR
							KNQFGDGSLRLRS
							NQFGDGSLRLRSV
							QFGDGSLRLRSVT
							FGDGSLRLRSVTA
							GDGSLRLRSVTAA
							DGSLRLRSVTAAD
							GSLRLRSVTAADT
							SLRLRSVTAADTG
							LRLRSVTAADTGF
							RLRSVTAADTGFG
							LRSVTAADTGFGG
							RSVTAADTGFGGA
							SVTAADTGFGGAL
							VTAADTGFGGALY
							TAADTGFGGALYF
							NYNPSLKSRVTISV
							YNPSLKSRVTISVD
							NPSLKSRVTISVDT
							PSLKSRVTISVDTS
							SLKSRVTISVDTSK
							LKSRVTISVDTSKN
							KSRVTISVDTSKNQ
							SRVTISVDTSKNQF
							RVTISVDTSKNQFG
							VTISVDTSKNQFGD
							TISVDTSKNQFGDG
							ISVDTSKNQFGDGS
							SVDTSKNQFGDGSL
							VDTSKNQFGDGSLR
							DTSKNQFGDGSLRL
							TSKNQFGDGSLRLR
							SKNQFGDGSLRLRS
							KNQFGDGSLRLRSV
							NQFGDGSLRLRSVT
							QFGDGSLRLRSVTA
							FGDGSLRLRSVTAA
							GDGSLRLRSVTAAD
							DGSLRLRSVTAADT
							GSLRLRSVTAADTG
							SLRLRSVTAADTGF
							LRLRSVTAADTGFG
							RLRSVTAADTGFGG
							LRSVTAADTGFGGA
							RSVTAADTGFGGAL
							SVTAADTGFGGALY
							VTAADTGFGGALYF
							NYNPSLKSRVTISVD
							YNPSLKSRVTISVDT
							NPSLKSRVTISVDTS
							PSLKSRVTISVDTSK
							SLKSRVTISVDTSKN
							LKSRVTISVDTSKNQ
							KSRVTISVDTSKNQF
							SRVTISVDTSKNQFG
							RVTISVDTSKNQFGD
							VTISVDTSKNQFGDG
							TISVDTSKNQFGDGS
							ISVDTSKNQFGDGSL
							SVDTSKNQFGDGSLR
							VDTSKNQFGDGSLRL
							DTSKNQFGDGSLRLR
							TSKNQFGDGSLRLRS
							SKNQFGDGSLRLRSV
							KNQFGDGSLRLRSVT
							NQFGDGSLRLRSVTA
							QFGDGSLRLRSVTAA
							FGDGSLRLRSVTAAD
							GDGSLRLRSVTAADT
							DGSLRLRSVTAADTG
							GSLRLRSVTAADTGF
							SLRLRSVTAADTGFG
							LRLRSVTAADTGFGG
							RLRSVTAADTGFGGA
							LRSVTAADTGFGGAL
							RSVTAADTGFGGALY
							SVTAADTGFGGALYF
							NYNPSLKSRVTISVDT
							YNPSLKSRVTISVDTS
							NPSLKSRVTISVDTSK
							PSLKSRVTISVDTSKN
							SLKSRVTISVDTSKNQ
							LKSRVTISVDTSKNQF
							KSRVTISVDTSKNQFG
							SRVTISVDTSKNQFGD
							RVTISVDTSKNQFGDG
							VTISVDTSKNQFGDGS
							TISVDTSKNQFGDGSL
							ISVDTSKNQFGDGSLR
							SVDTSKNQFGDGSLRL
							VDTSKNQFGDGSLRLR
							DTSKNQFGDGSLRLRS
							TSKNQFGDGSLRLRSV
							SKNQFGDGSLRLRSVT
							KNQFGDGSLRLRSVTA
							NQFGDGSLRLRSVTAA
							QFGDGSLRLRSVTAAD
							FGDGSLRLRSVTAADT
							GDGSLRLRSVTAADTG
							DGSLRLRSVTAADTGF
							GSLRLRSVTAADTGFG
							SLRLRSVTAADTGFGG
							LRLRSVTAADTGFGGA
							RLRSVTAADTGFGGAL
							LRSVTAADTGFGGALY
							RSVTAADTGFGGALYF
							NYNPSLKSRVTISVDTS
							YNPSLKSRVTISVDTSK
							NPSLKSRVTISVDTSKN
							PSLKSRVTISVDTSKNQ
							SLKSRVTISVDTSKNQF
							LKSRVTISVDTSKNQFG
							KSRVTISVDTSKNQFGD
							SRVTISVDTSKNQFGDG
							RVTISVDTSKNQFGDGS
							VTISVDTSKNQFGDGSL
							TISVDTSKNQFGDGSLR
							ISVDTSKNQFGDGSLRL
							SVDTSKNQFGDGSLRLR
							VDTSKNQFGDGSLRLRS
							DTSKNQFGDGSLRLRSV
							TSKNQFGDGSLRLRSVT
							SKNQFGDGSLRLRSVTA
							KNQFGDGSLRLRSVTAA
							NQFGDGSLRLRSVTAAD
							QFGDGSLRLRSVTAADT
							FGDGSLRLRSVTAADTG
							GDGSLRLRSVTAADTGF
							DGSLRLRSVTAADTGFG
							GSLRLRSVTAADTGFGG
							SLRLRSVTAADTGFGGA
							LRLRSVTAADTGFGGAL
							RLRSVTAADTGFGGALY
							LRSVTAADTGFGGALYF
							NYNPSLKSRVTISVDTSK
							YNPSLKSRVTISVDTSKN
							NPSLKSRVTISVDTSKNQ
							PSLKSRVTISVDTSKNQF
							SLKSRVTISVDTSKNQFG
							LKSRVTISVDTSKNQFGD
							KSRVTISVDTSKNQFGDG
							SRVTISVDTSKNQFGDGS
							RVTISVDTSKNQFGDGSL
							VTISVDTSKNQFGDGSLR
							TISVDTSKNQFGDGSLRL
							ISVDTSKNQFGDGSLRLR
							SVDTSKNQFGDGSLRLRS
							VDTSKNQFGDGSLRLRSV
							DTSKNQFGDGSLRLRSVT
							TSKNQFGDGSLRLRSVTA
							SKNQFGDGSLRLRSVTAA
							KNQFGDGSLRLRSVTAAD
							NQFGDGSLRLRSVTAADT
							QFGDGSLRLRSVTAADTG
							FGDGSLRLRSVTAADTGF
							GDGSLRLRSVTAADTGFG
							DGSLRLRSVTAADTGFGG
							GSLRLRSVTAADTGFGGA
							SLRLRSVTAADTGFGGAL
							LRLRSVTAADTGFGGALY
							RLRSVTAADTGFGGALYF
							NYNPSLKSRVTISVDTSKN
							YNPSLKSRVTISVDTSKNQ
							NPSLKSRVTISVDTSKNQF
							PSLKSRVTISVDTSKNQFG
							SLKSRVTISVDTSKNQFGD
							LKSRVTISVDTSKNQFGDG
							KSRVTISVDTSKNQFGDGS
							SRVTISVDTSKNQFGDGSL
							RVTISVDTSKNQFGDGSLR
							VTISVDTSKNQFGDGSLRL
							TISVDTSKNQFGDGSLRLR
							ISVDTSKNQFGDGSLRLRS
							SVDTSKNQFGDGSLRLRSV
							VDTSKNQFGDGSLRLRSVT
							DTSKNQFGDGSLRLRSVTA
							TSKNQFGDGSLRLRSVTAA
							SKNQFGDGSLRLRSVTAAD
							KNQFGDGSLRLRSVTAADT
							NQFGDGSLRLRSVTAADTG
							QFGDGSLRLRSVTAADTGF
							FGDGSLRLRSVTAADTGFG
							GDGSLRLRSVTAADTGFGG
							DGSLRLRSVTAADTGFGGA
							GSLRLRSVTAADTGFGGAL
							SLRLRSVTAADTGFGGALY
							LRLRSVTAADTGFGGALYF
							NYNPSLKSRVTISVDTSKNQ
							YNPSLKSRVTISVDTSKNQF
							NPSLKSRVTISVDTSKNQFG
							PSLKSRVTISVDTSKNQFGD
							SLKSRVTISVDTSKNQFGDG
							LKSRVTISVDTSKNQFGDGS
							KSRVTISVDTSKNQFGDGSL
							SRVTISVDTSKNQFGDGSLR
							RVTISVDTSKNQFGDGSLRL
							VTISVDTSKNQFGDGSLRLR
							TISVDTSKNQFGDGSLRLRS
							ISVDTSKNQFGDGSLRLRSV
							SVDTSKNQFGDGSLRLRSVT
							VDTSKNQFGDGSLRLRSVTA
							DTSKNQFGDGSLRLRSVTAA
							TSKNQFGDGSLRLRSVTAAD
							SKNQFGDGSLRLRSVTAADT
							KNQFGDGSLRLRSVTAADTG
							NQFGDGSLRLRSVTAADTGF
							QFGDGSLRLRSVTAADTGFG
							FGDGSLRLRSVTAADTGFGG
							GDGSLRLRSVTAADTGFGGA
							DGSLRLRSVTAADTGFGGAL
							GSLRLRSVTAADTGFGGALY
							SLRLRSVTAADTGFGGALYF
							NYNPSLKSRVTISVDTSKNQF
							YNPSLKSRVTISVDTSKNQFG
							NPSLKSRVTISVDTSKNQFGD
							PSLKSRVTISVDTSKNQFGDG
							SLKSRVTISVDTSKNQFGDGS
							LKSRVTISVDTSKNQFGDGSL
							KSRVTISVDTSKNQFGDGSLR
							SRVTISVDTSKNQFGDGSLRL
							RVTISVDTSKNQFGDGSLRLR
							VTISVDTSKNQFGDGSLRLRS
							TISVDTSKNQFGDGSLRLRSV
							ISVDTSKNQFGDGSLRLRSVT
							SVDTSKNQFGDGSLRLRSVTA
							VDTSKNQFGDGSLRLRSVTAA
							DTSKNQFGDGSLRLRSVTAAD
							TSKNQFGDGSLRLRSVTAADT
							SKNQFGDGSLRLRSVTAADTG
							KNQFGDGSLRLRSVTAADTGF
							NQFGDGSLRLRSVTAADTGFG
							QFGDGSLRLRSVTAADTGFGG
							FGDGSLRLRSVTAADTGFGGA
							GDGSLRLRSVTAADTGFGGAL
							DGSLRLRSVTAADTGFGGALY
							GSLRLRSVTAADTGFGGALYF
							NYNPSLKSRVTISVDTSKNQFG
							YNPSLKSRVTISVDTSKNQFGD
							NPSLKSRVTISVDTSKNQFGDG
							PSLKSRVTISVDTSKNQFGDGS
							SLKSRVTISVDTSKNQFGDGSL
							LKSRVTISVDTSKNQFGDGSLR
							KSRVTISVDTSKNQFGDGSLRL
							SRVTISVDTSKNQFGDGSLRLR
							RVTISVDTSKNQFGDGSLRLRS
							VTISVDTSKNQFGDGSLRLRSV
							TISVDTSKNQFGDGSLRLRSVT
							ISVDTSKNQFGDGSLRLRSVTA
							SVDTSKNQFGDGSLRLRSVTAA
							VDTSKNQFGDGSLRLRSVTAAD
							DTSKNQFGDGSLRLRSVTAADT
							TSKNQFGDGSLRLRSVTAADTG
							SKNQFGDGSLRLRSVTAADTGF
							KNQFGDGSLRLRSVTAADTGFG
							NQFGDGSLRLRSVTAADTGFGG
							QFGDGSLRLRSVTAADTGFGGA
							FGDGSLRLRSVTAADTGFGGAL
							GDGSLRLRSVTAADTGFGGALY
							DGSLRLRSVTAADTGFGGALYF
							NYNPSLKSRVTISVDTSKNQFGD
							YNPSLKSRVTISVDTSKNQFGDG
							NPSLKSRVTISVDTSKNQFGDGS
							PSLKSRVTISVDTSKNQFGDGSL
							SLKSRVTISVDTSKNQFGDGSLR
							LKSRVTISVDTSKNQFGDGSLRL
							KSRVTISVDTSKNQFGDGSLRLR
							SRVTISVDTSKNQFGDGSLRLRS
							RVTISVDTSKNQFGDGSLRLRSV
							VTISVDTSKNQFGDGSLRLRSVT
							TISVDTSKNQFGDGSLRLRSVTA
							ISVDTSKNQFGDGSLRLRSVTAA
							SVDTSKNQFGDGSLRLRSVTAAD
							VDTSKNQFGDGSLRLRSVTAADT
							DTSKNQFGDGSLRLRSVTAADTG
							TSKNQFGDGSLRLRSVTAADTGF
							SKNQFGDGSLRLRSVTAADTGFG
							KNQFGDGSLRLRSVTAADTGFGG
							NQFGDGSLRLRSVTAADTGFGGA
							QFGDGSLRLRSVTAADTGFGGAL
							FGDGSLRLRSVTAADTGFGGALY
							GDGSLRLRSVTAADTGFGGALYF
							NYNPSLKSRVTISVDTSKNQFGDG
							YNPSLKSRVTISVDTSKNQFGDGS
							NPSLKSRVTISVDTSKNQFGDGSL
							PSLKSRVTISVDTSKNQFGDGSLR
							SLKSRVTISVDTSKNQFGDGSLRL
							LKSRVTISVDTSKNQFGDGSLRLR
							KSRVTISVDTSKNQFGDGSLRLRS
							SRVTISVDTSKNQFGDGSLRLRSV
							RVTISVDTSKNQFGDGSLRLRSVT
							VTISVDTSKNQFGDGSLRLRSVTA
							TISVDTSKNQFGDGSLRLRSVTAA
							ISVDTSKNQFGDGSLRLRSVTAAD
							SVDTSKNQFGDGSLRLRSVTAADT
							VDTSKNQFGDGSLRLRSVTAADTG
							DTSKNQFGDGSLRLRSVTAADTGF
							TSKNQFGDGSLRLRSVTAADTGFG
							SKNQFGDGSLRLRSVTAADTGFGG
							KNQFGDGSLRLRSVTAADTGFGGA
							NQFGDGSLRLRSVTAADTGFGGAL
							QFGDGSLRLRSVTAADTGFGGALY
							FGDGSLRLRSVTAADTGFGGALYF
							NYNPSLKSRVTISVDTSKNQFGDGS
							YNPSLKSRVTISVDTSKNQFGDGSL
							NPSLKSRVTISVDTSKNQFGDGSLR
							PSLKSRVTISVDTSKNQFGDGSLRL
							SLKSRVTISVDTSKNQFGDGSLRLR
							LKSRVTISVDTSKNQFGDGSLRLRS
							KSRVTISVDTSKNQFGDGSLRLRSV
							SRVTISVDTSKNQFGDGSLRLRSVT
							RVTISVDTSKNQFGDGSLRLRSVTA
							VTISVDTSKNQFGDGSLRLRSVTAA
							TISVDTSKNQFGDGSLRLRSVTAAD
							ISVDTSKNQFGDGSLRLRSVTAADT
							SVDTSKNQFGDGSLRLRSVTAADTG
							VDTSKNQFGDGSLRLRSVTAADTGF
							DTSKNQFGDGSLRLRSVTAADTGFG
							TSKNQFGDGSLRLRSVTAADTGFGG
							SKNQFGDGSLRLRSVTAADTGFGGA
							KNQFGDGSLRLRSVTAADTGFGGAL
							NQFGDGSLRLRSVTAADTGFGGALY
							QFGDGSLRLRSVTAADTGFGGALYF
							NYNPSLKSRVTISVDTSKNQFGDGSL
							YNPSLKSRVTISVDTSKNQFGDGSLR
							NPSLKSRVTISVDTSKNQFGDGSLRL
							PSLKSRVTISVDTSKNQFGDGSLRLR
							SLKSRVTISVDTSKNQFGDGSLRLRS
							LKSRVTISVDTSKNQFGDGSLRLRSV
							KSRVTISVDTSKNQFGDGSLRLRSVT
							SRVTISVDTSKNQFGDGSLRLRSVTA
							RVTISVDTSKNQFGDGSLRLRSVTAA
							VTISVDTSKNQFGDGSLRLRSVTAAD
							TISVDTSKNQFGDGSLRLRSVTAADT
							ISVDTSKNQFGDGSLRLRSVTAADTG
							SVDTSKNQFGDGSLRLRSVTAADTGF
							VDTSKNQFGDGSLRLRSVTAADTGFG
							DTSKNQFGDGSLRLRSVTAADTGFGG
							TSKNQFGDGSLRLRSVTAADTGFGGA
							SKNQFGDGSLRLRSVTAADTGFGGAL
							KNQFGDGSLRLRSVTAADTGFGGALY
							NQFGDGSLRLRSVTAADTGFGGALYF
							NYNPSLKSRVTISVDTSKNQFGDGSLR
							YNPSLKSRVTISVDTSKNQFGDGSLRL
							NPSLKSRVTISVDTSKNQFGDGSLRLR
							PSLKSRVTISVDTSKNQFGDGSLRLRS
							SLKSRVTISVDTSKNQFGDGSLRLRSV
							LKSRVTISVDTSKNQFGDGSLRLRSVT
							KSRVTISVDTSKNQFGDGSLRLRSVTA
							SRVTISVDTSKNQFGDGSLRLRSVTAA
							RVTISVDTSKNQFGDGSLRLRSVTAAD
							VTISVDTSKNQFGDGSLRLRSVTAADT
							TISVDTSKNQFGDGSLRLRSVTAADTG
							ISVDTSKNQFGDGSLRLRSVTAADTGF
							SVDTSKNQFGDGSLRLRSVTAADTGFG
							VDTSKNQFGDGSLRLRSVTAADTGFGG
							DTSKNQFGDGSLRLRSVTAADTGFGGA
							TSKNQFGDGSLRLRSVTAADTGFGGAL
							SKNQFGDGSLRLRSVTAADTGFGGALY
							KNQFGDGSLRLRSVTAADTGFGGALYF
							NYNPSLKSRVTISVDTSKNQFGDGSLRL
							YNPSLKSRVTISVDTSKNQFGDGSLRLR
							NPSLKSRVTISVDTSKNQFGDGSLRLRS
							PSLKSRVTISVDTSKNQFGDGSLRLRSV
							SLKSRVTISVDTSKNQFGDGSLRLRSVT
							LKSRVTISVDTSKNQFGDGSLRLRSVTA
							KSRVTISVDTSKNQFGDGSLRLRSVTAA
							SRVTISVDTSKNQFGDGSLRLRSVTAAD
							RVTISVDTSKNQFGDGSLRLRSVTAADT
							VTISVDTSKNQFGDGSLRLRSVTAADTG
							TISVDTSKNQFGDGSLRLRSVTAADTGF
							ISVDTSKNQFGDGSLRLRSVTAADTGFG
							SVDTSKNQFGDGSLRLRSVTAADTGFGG
							VDTSKNQFGDGSLRLRSVTAADTGFGGA
							DTSKNQFGDGSLRLRSVTAADTGFGGAL
							TSKNQFGDGSLRLRSVTAADTGFGGALY
							SKNQFGDGSLRLRSVTAADTGFGGALYF
							NYNPSLKSRVTISVDTSKNQFGDGSLRLR
							YNPSLKSRVTISVDTSKNQFGDGSLRLRS
							NPSLKSRVTISVDTSKNQFGDGSLRLRSV
							PSLKSRVTISVDTSKNQFGDGSLRLRSVT
							SLKSRVTISVDTSKNQFGDGSLRLRSVTA
							LKSRVTISVDTSKNQFGDGSLRLRSVTAA
							KSRVTISVDTSKNQFGDGSLRLRSVTAAD
							SRVTISVDTSKNQFGDGSLRLRSVTAADT
							RVTISVDTSKNQFGDGSLRLRSVTAADTG
							VTISVDTSKNQFGDGSLRLRSVTAADTGF
							TISVDTSKNQFGDGSLRLRSVTAADTGFG
							ISVDTSKNQFGDGSLRLRSVTAADTGFGG
							SVDTSKNQFGDGSLRLRSVTAADTGFGGA
							VDTSKNQFGDGSLRLRSVTAADTGFGGAL
							DTSKNQFGDGSLRLRSVTAADTGFGGALY
							TSKNQFGDGSLRLRSVTAADTGFGGALYF
							NYNPSLKSRVTISVDTSKNQFGDGSLRLRS
							YNPSLKSRVTISVDTSKNQFGDGSLRLRSV
							NPSLKSRVTISVDTSKNQFGDGSLRLRSVT
							PSLKSRVTISVDTSKNQFGDGSLRLRSVTA
							SLKSRVTISVDTSKNQFGDGSLRLRSVTAA
							LKSRVTISVDTSKNQFGDGSLRLRSVTAAD
							KSRVTISVDTSKNQFGDGSLRLRSVTAADT
							SRVTISVDTSKNQFGDGSLRLRSVTAADTG
							RVTISVDTSKNQFGDGSLRLRSVTAADTGF
							VTISVDTSKNQFGDGSLRLRSVTAADTGFG
							TISVDTSKNQFGDGSLRLRSVTAADTGFGG
							ISVDTSKNQFGDGSLRLRSVTAADTGFGGA
							SVDTSKNQFGDGSLRLRSVTAADTGFGGAL
							VDTSKNQFGDGSLRLRSVTAADTGFGGALY
							DTSKNQFGDGSLRLRSVTAADTGFGGALYF
							NYNPSLKSRVTISVDTSKNQFGDGSLRLRSV
							YNPSLKSRVTISVDTSKNQFGDGSLRLRSVT
							NPSLKSRVTISVDTSKNQFGDGSLRLRSVTA
							PSLKSRVTISVDTSKNQFGDGSLRLRSVTAA
							SLKSRVTISVDTSKNQFGDGSLRLRSVTAAD
							LKSRVTISVDTSKNQFGDGSLRLRSVTAADT
							KSRVTISVDTSKNQFGDGSLRLRSVTAADTG
							SRVTISVDTSKNQFGDGSLRLRSVTAADTGF
							RVTISVDTSKNQFGDGSLRLRSVTAADTGFG
							VTISVDTSKNQFGDGSLRLRSVTAADTGFGG
							TISVDTSKNQFGDGSLRLRSVTAADTGFGGA
							ISVDTSKNQFGDGSLRLRSVTAADTGFGGAL
							SVDTSKNQFGDGSLRLRSVTAADTGFGGALY
							VDTSKNQFGDGSLRLRSVTAADTGFGGALYF
							NYNPSLKSRVTISVDTSKNQFGDGSLRLRSVT
							YNPSLKSRVTISVDTSKNQFGDGSLRLRSVTA
							NPSLKSRVTISVDTSKNQFGDGSLRLRSVTAA
							PSLKSRVTISVDTSKNQFGDGSLRLRSVTAAD
							SLKSRVTISVDTSKNQFGDGSLRLRSVTAADT
							LKSRVTISVDTSKNQFGDGSLRLRSVTAADTG
							KSRVTISVDTSKNQFGDGSLRLRSVTAADTGF
							SRVTISVDTSKNQFGDGSLRLRSVTAADTGFG
							RVTISVDTSKNQFGDGSLRLRSVTAADTGFGG
							VTISVDTSKNQFGDGSLRLRSVTAADTGFGGA
							TISVDTSKNQFGDGSLRLRSVTAADTGFGGAL
							ISVDTSKNQFGDGSLRLRSVTAADTGFGGALY
							SVDTSKNQFGDGSLRLRSVTAADTGFGGALYF
							NYNPSLKSRVTISVDTSKNQFGDGSLRLRSVTA
							YNPSLKSRVTISVDTSKNQFGDGSLRLRSVTAA
							NPSLKSRVTISVDTSKNQFGDGSLRLRSVTAAD
							PSLKSRVTISVDTSKNQFGDGSLRLRSVTAADT
							SLKSRVTISVDTSKNQFGDGSLRLRSVTAADTG
							LKSRVTISVDTSKNQFGDGSLRLRSVTAADTGF
							KSRVTISVDTSKNQFGDGSLRLRSVTAADTGFG
							SRVTISVDTSKNQFGDGSLRLRSVTAADTGFGG
							RVTISVDTSKNQFGDGSLRLRSVTAADTGFGGA
							VTISVDTSKNQFGDGSLRLRSVTAADTGFGGAL
							TISVDTSKNQFGDGSLRLRSVTAADTGFGGALY
							ISVDTSKNQFGDGSLRLRSVTAADTGFGGALYF
							NYNPSLKSRVTISVDTSKNQFGDGSLRLRSVTAA
							YNPSLKSRVTISVDTSKNQFGDGSLRLRSVTAAD
							NPSLKSRVTISVDTSKNQFGDGSLRLRSVTAADT
							PSLKSRVTISVDTSKNQFGDGSLRLRSVTAADTG
							SLKSRVTISVDTSKNQFGDGSLRLRSVTAADTGF
							LKSRVTISVDTSKNQFGDGSLRLRSVTAADTGFG
							KSRVTISVDTSKNQFGDGSLRLRSVTAADTGFGG
							SRVTISVDTSKNQFGDGSLRLRSVTAADTGFGGA
							RVTISVDTSKNQFGDGSLRLRSVTAADTGFGGAL
							VTISVDTSKNQFGDGSLRLRSVTAADTGFGGALY
							TISVDTSKNQFGDGSLRLRSVTAADTGFGGALYF
							NYNPSLKSRVTISVDTSKNQFGDGSLRLRSVTAAD
							YNPSLKSRVTISVDTSKNQFGDGSLRLRSVTAADT
							NPSLKSRVTISVDTSKNQFGDGSLRLRSVTAADTG
							PSLKSRVTISVDTSKNQFGDGSLRLRSVTAADTGF
							SLKSRVTISVDTSKNQFGDGSLRLRSVTAADTGFG
							LKSRVTISVDTSKNQFGDGSLRLRSVTAADTGFGG
							KSRVTISVDTSKNQFGDGSLRLRSVTAADTGFGGA
							SRVTISVDTSKNQFGDGSLRLRSVTAADTGFGGAL
							RVTISVDTSKNQFGDGSLRLRSVTAADTGFGGALY
							VTISVDTSKNQFGDGSLRLRSVTAADTGFGGALYF
							NYNPSLKSRVTISVDTSKNQFGDGSLRLRSVTAADT
							YNPSLKSRVTISVDTSKNQFGDGSLRLRSVTAADTG
							NPSLKSRVTISVDTSKNQFGDGSLRLRSVTAADTGF
							PSLKSRVTISVDTSKNQFGDGSLRLRSVTAADTGFG
							SLKSRVTISVDTSKNQFGDGSLRLRSVTAADTGFGG
							LKSRVTISVDTSKNQFGDGSLRLRSVTAADTGFGGA
							KSRVTISVDTSKNQFGDGSLRLRSVTAADTGFGGAL
							SRVTISVDTSKNQFGDGSLRLRSVTAADTGFGGALY
							RVTISVDTSKNQFGDGSLRLRSVTAADTGFGGALYF
							NYNPSLKSRVTISVDTSKNQFGDGSLRLRSVTAADTG
							YNPSLKSRVTISVDTSKNQFGDGSLRLRSVTAADTGF
							NPSLKSRVTISVDTSKNQFGDGSLRLRSVTAADTGFG
							PSLKSRVTISVDTSKNQFGDGSLRLRSVTAADTGFGG
							SLKSRVTISVDTSKNQFGDGSLRLRSVTAADTGFGGA
							LKSRVTISVDTSKNQFGDGSLRLRSVTAADTGFGGAL
							KSRVTISVDTSKNQFGDGSLRLRSVTAADTGFGGALY
							SRVTISVDTSKNQFGDGSLRLRSVTAADTGFGGALYF
							NYNPSLKSRVTISVDTSKNQFGDGSLRLRSVTAADTGF
							YNPSLKSRVTISVDTSKNQFGDGSLRLRSVTAADTGFG
							NPSLKSRVTISVDTSKNQFGDGSLRLRSVTAADTGFGG
							PSLKSRVTISVDTSKNQFGDGSLRLRSVTAADTGFGGA
							SLKSRVTISVDTSKNQFGDGSLRLRSVTAADTGFGGAL
							LKSRVTISVDTSKNQFGDGSLRLRSVTAADTGFGGALY
							KSRVTISVDTSKNQFGDGSLRLRSVTAADTGFGGALYF
							NYNPSLKSRVTISVDTSKNQFGDGSLRLRSVTAADTGFG
							YNPSLKSRVTISVDTSKNQFGDGSLRLRSVTAADTGFGG
							NPSLKSRVTISVDTSKNQFGDGSLRLRSVTAADTGFGGA
							PSLKSRVTISVDTSKNQFGDGSLRLRSVTAADTGFGGAL
							SLKSRVTISVDTSKNQFGDGSLRLRSVTAADTGFGGALY
							LKSRVTISVDTSKNQFGDGSLRLRSVTAADTGFGGALYF
							NYNPSLKSRVTISVDTSKNQFGDGSLRLRSVTAADTGFGG
							YNPSLKSRVTISVDTSKNQFGDGSLRLRSVTAADTGFGGA
							NPSLKSRVTISVDTSKNQFGDGSLRLRSVTAADTGFGGAL
							PSLKSRVTISVDTSKNQFGDGSLRLRSVTAADTGFGGALY
							SLKSRVTISVDTSKNQFGDGSLRLRSVTAADTGFGGALYF
							NYNPSLKSRVTISVDTSKNQFGDGSLRLRSVTAADTGFGGA
							YNPSLKSRVTISVDTSKNQFGDGSLRLRSVTAADTGFGGAL
							NPSLKSRVTISVDTSKNQFGDGSLRLRSVTAADTGFGGALY
							PSLKSRVTISVDTSKNQFGDGSLRLRSVTAADTGFGGALYF
							NYNPSLKSRVTISVDTSKNQFGDGSLRLRSVTAADTGFGGAL
							YNPSLKSRVTISVDTSKNQFGDGSLRLRSVTAADTGFGGALY
							NPSLKSRVTISVDTSKNQFGDGSLRLRSVTAADTGFGGALYF
							NYNPSLKSRVTISVDTSKNQFGDGSLRLRSVTAADTGFGGALY
							YNPSLKSRVTISVDTSKNQFGDGSLRLRSVTAADTGFGGALYF
							NYNPSLKSRVTISVDTSKNQFGDGSLRLRSVTAADTGFGGALYF

## Sheet: Data
	MS/MS		Molecular Biology
	Protein name	Peptide sequence	FR1	CDR1	FR2	CDR2	FR3	CDR3
	Lymphocyte antigen 6 complex	MRCYNCGGSPSSSCK	LAPCSR	DLxx22eVD	WTWIRQTPGKGLEWIGQ	VNHGGGT	NYNPSLKSRVTISVDTSKNQFgdgSLRLRSVTAADTgfggALYF	CAGggRFYCSGDTCHLPLYHYYYGggLDVW
	Immunoglobulin J chain	IIVPLNNR
	Ig kappa chain C region	VYACEVTHQGLSSPVTK
	Ig gamma-1 chain C region	STSGGTAALGCLVK
	Ig gamma-2 chain C region	GPSVFPLAPCSR
	Ig mu chain C region	LICQATGFSPR
	Ig lambda-3 chain C regions	ADSSPAKAGVETTTPSK
