# Supplementary material for: A systematic approach for peptide characterization of B-cell receptor in chronic lymphocytic leukemia cells
Source: Oncotarget. 2017 Apr 13;8(26):42836–46. doi: 10.18632/oncotarget.17076 (PMC5522109; doi:10.18632/oncotarget.17076)
Supplement: Supplementary file 4 [file oncotarget-08-42836-s004.xlsx]

## Sheet: List of peptides
Sample 1-Mascot	Sample 1-Mascot-unknown	Sample 1-PeptideShaker	Sample 3-Mascot	Sample 3-Mascot-unknown	Sample 3-PeptideShaker	Sample 4-Mascot	Sample 4-Mascot-unknown	Sample 4-PeptideShaker
AAPSVTLFPPSSEELQANK	LTVTSQNLQLENLR	VMGFSTLAQLK	AAPSVTLFPPSSEELQANK	AAPSVTLFPPSSEELQANK	LDPAASVTGSKR	AEDTAVYYcAR	aAEDELQLPR	SSFSSDPDEK
DASGATFTWTPSSGK	aAEDELQLPR	QEMDENPQQLK	AAPSVTLFPPSSZZLZABK	AEEEQAGSAPGAGSTATK	QILDPAAR	ASSLESGVSPR	AGSPSPQPSGELPR	EGGTHQQLMEK
DGFFGNPR	AAPSVTLFPPSSEELQANK	SEGHPDPPTESR	DSTYSLSSTLTLSK	AGSPSPQPSGELPR	SLPDTELMKDTAR	DTLmISR	ASLQYLLR	EEPVPELLEAEDSGVRMTRR
DIQmTQSPSSLSASVGDR	ATPENYVYQLR	FCVDQPTVPQTASES	EIVLTQSPGTLSLSPGER	ASLEGNLAETENR	KPIPRDK	EPQVYTLPPSR	DASGVTFTWTPSSGK	VRSSPSGNTQSSPK
DSTYSLSSTLTLSK	DIQTLLSR	ICPNAPDP	FSGSGSGTDFTLK	ASLQYLLR	ESAQAIEDLAGFK	EVQLVQSGAEVK	EYLPFLNTLK	SMGMQRPLGMAGSGMGQSMEMER
DTLmISR	DLISNNEQLPmLGR	VRSSPSGNTQSSPK	GLEWLGR	DAEDWFFSK	VMGFSTLAQLK	FSGSGSGTDFTLK	GLEWIGR	SAEEALHR
DTSISTAYMELSR	DTLmISR	TLPSKPSWPSEK	LLIYDASNR	DDLLEAR	QEMDENPQQLK	FSGSNSGNTATLTISR	IQFENNEDQDVNPLK	NNEGGIMNK
EIVLTQSPGTLSLSPGER	ESLELEDPSSGLGVTK	NNEGGIMNK	LLIYGASTR	DLISNNEQLPMLGR	FCVDQPTVPQTASES	GPSVFPLAPSSK	IVTVVPQDTK	MASPADSCIQFTR
EVQLVQSGAEVK	FDSDVGEFR	GLDTLVESIR	LSAmAAADTAK	DTLmISR	WVPVVDPQEEER	NQVSLTcLVK	LELFTSR	VSMSPGDQVMEGK
FSGSGSGTDFTLK	GPSVFPLAPSSK	LLDYLQENPK	LYAcEVTHQGLSSPVTK	ESLELEDPSSGLGVTK	RAGGGAERSR	QVELVQSGAEVK	LQEAESNLR	EAILLYR
FSGSGSGTDFTLTISR	IESPAFSTLR	TQNFLIQK	mEEGQYSEIEELPR	EVATNSELVQSGK	LRPGGSDMLPAQQK	QVGSGVTTDQVQAEAK	LSLSQPGLPGTK	MPSLGWLRK
FSGSNSGNTATLTISR	LDKLTVTSQNLQLENLR	LDVGNAEVKLEEENR	NVPLPVIAELPPK	GPSVFPLAPSSK	TNSRLSHMPPLPLNPSSNPTSLNTAPPVQR	SSEDPNEDIVER	MPPMRLR	TATLSMRNTSVMK
GPSVFPLAPSSK	LINLVGESLR	AENQVLAMR	QEMDENPQQLK	LAADDFR	LQEEYYEEKRR	STSESTAALGcLVK	mYSDAFLNDSYLK	GYYQGGGGR
LIcQATGFSPR	LPELFETGR	QAESASEAAKK	SSEDPNEDIVER	LASYLDK	YLQVSQQLQQTNR	STSGGTAALAcLVK	QLPEPLISFR	TPGGQLPGARR
LLIYAASSLQSGVPSR	NEDLEEIASTDLK	LDVGNAEVK	TFTcTAAYPESK	LASYLDKVR	SAEEALHR	STSGGTAALGcLVK	SAPDGVPFIVK	DGADEAESNDGK
LLIYDASNR	NTMETIDWK	EAILLYR	TPLTATLSK	LEQEIATYR	LNPMAMEPPAMDFSR	VDNALQSGNSQESVTEQDSK	SAVQGPPER	RADSHEEGSLEK
LLIYGASTR	QLLDEVEVATEPAGSR	QLAIIGDDINR	TVAAPSVFIFPPSDEQLK	LQEAESNLR	THMHKSSPMTVK	VSVFVPPR	SVGDNSSDLSNVAVIDGNR	LAGDTKPK
mEEGQYSEIEELPR	SDDTAVYYcAR	MNSSNGNDNGNGK	VDNALQSGNSQESVTEQDSK	LTVTSQNLQLENLR	MEAREPLSSEK	VTVLGQSK	TPLTATLSK	SNIVLLSAEEK
MTQSPSSFSASTGDR	STSGGTAALGcLVK	GYYQGGGGR	VmGFSTLAQLK	QLPEPLISFR	DPFLGFTDAR	YAATSQVLLPSK	VAAEDWK	VGSPFELVVSGNK
NVPLPVIAELPPK	TPEVTcVVVDVSHEDPEVK	NLDAREK	VSVFVPPR	SAPDGVPFIVK	VTPSDAIVR		VFLGNVETFIK	QLTDNLKEK
QEMDENPQQLK	TTPPVLDSDGSFFLYSK	MADDLNAQYER	VTIScSGSDSNIGR	SEISELR	QAESASEAAKK		VLVTVFR	DGTRYVQK
QEPSQGTTTFAVTSILR	YAASSYLSLTPEQWK	LVALLSSRLMGQHR	VTSTLTIK	SNIVLLSAEEK	LQAAVDGPMDKKEE		WLQGSQELPR	LDPQSGALYISK
QVGSGVTTDQVQAEAK		KTAVQDR	YAASSYLSLTPEQWK	STSGGTAALGcLVK	LDVGNAEVK		YYNDYGDIIK	WCPQNSSCVNATACR
SDDTAVYYcAR		DPFEAPEDKDLPVEK	YAASSYLSLTPzzWK	VLDELTLAR	AENQVLAMR			WAAVVVPSGQEQR
SGTASVLcLLNNFYPR		DSEEQQLQPQAK	YAATSQVLLPSK	VTLSVDTSK	KYMEENDQLKK			GGSYSQAASSDSAQGSDVSLTA
SGTASVVcLLNNFYPR		KVEYDHGK		YAASSYLSLTPEQWK	QETGDEPK			SSGGKGGSYSK
SSEDPNEDIVER		LSGLADQMVAR			IESPAFSTLR			SCTAADTAAQITQR
STSESTAALGcLVK		LVDPVAGSGGPGSR			QLAIIGDDINR			ESLELEDPSSGLGVTK
STSGGTAALGcLVK		ETVAGALR			MNSSNGNDNGNGK			ANLEIMTK
TFTcTAAYPESK		GNLGVYQETR			GYYQGGGGR			DASGVTFTWTPSSGK
TPLTATLSK		VVLGANGTYSCLVR			SSFYPDGGDQETAK			TPLTATLSK
TTPPMLDSDGSFFLYSK		DGTRYVQK			TIAPQNAPR			DASGATFTWTPSSGK
TTPPVLDSDGSFFLYSK		ALSIGFETCR			SSSGYFSFDTDRSPAPMSCDK			GPSVFPLAPSSK
TVAAPSVFIFPPSDEQLK		IEDMDDNCYLK			AAGDEFETR			TTPPVLDSDGSFFLYSK
VDNALQSGNSQESVTEQD		TGNEQEWK			MTDCEFGYIYR			STSESTAALGCLVK
VDNALQSGNSQESVTEQDSK		GQWGTVCDDGWDIK			SNIVLLSAEEK			VDNALQSGNSQESVTEQDSK
VmGFSTLAQLK		QEMGGIVTELIR			QLTDNLKEK			VSVFVPPR
VSVFVPPR		DVLETFTVK			FPKDFPARNLK			YAATSQVLLPSK
VTIScSGSDSNIGR		WCPQNSSCVNATACR			LSGLADQMVAR			QVGSGVTTDQVQAEAK
VYAcEVTHQGLSSPVTK		GYEQHAYDGK			ETVAGALR			YLPVNSSLLTSDCSER
WLQGSQELPR		APWIEQEGPEYWDLQTR			EGEIIHLISKETGEAGWWR			AQSEDSGLYFCGTR
YAASSYLSLTPEQWK		GGSYSQAASSDSAQGSDVSLTA			ESSETPDQFMTADETR			SPPASAPASR
YAASSYLSLTPzzWK		FDSDAAIPRMEPR			DGTRYVQK			IVLVDNK
YAATSQVLLPSK		FDSDAAIPR			IEDMDDNCYLK			IIVPLNNR
YVTSAPmPEPQAPGR		DGEDQTQDTELVETRPAGDR			LQVLGESGEPK			SSEDPNEDIVER
		MFGCDLGPDGRLLR			SIRSGYEVM			VTVLGQPK
		DLISNNEQLPMLGR			GQPSCTKAYK			IVNYTVR
		LDKLTVTSQNLQLENLR			WAAVVVPSGQEQR			TSALMEAEVGK
		LTVTSQNLQLENLR			APWIEQEGPEYWDLQTR			IFTFDAMFSTNYSHMENYR
		ESLELEDPSSGLGVTK			GGSYSQAASSDSAQGSDMSLTACK			TVTGEFIDK
		NTMETIDWK			SWTAADMAAQTTK			CCGCNCCCR
		DFTYCISFNK			SWHHLMKR			DLGVPEGMGAGYR
		FDPQGGLAGIAAIK			GYEQYAYDGK			DSNSDECWR
		LPEFGDFAR			FISVGYVDGTQFVR			DLGAPENMGSGSK
		LGAPFTVGR			DGEDQTQDTELVETRPAGDR			AGSKVGEGDGTR
		FDPQFALTNIAVLK			MYGCDVGPDGR			KDLGAPENMGSGSK
		AVTPLGPPDAEYWNSQK			FDSDAASPR			NLGAPEGIGSGSKAGFR
		NDQEETTGVVSTPLIR			ESLELEDPSSGLGVTK			DGSGGLQGMGSADGPGCRK
		VEPTVTISPSR			LPEFGDFAR			GSGEMRSMDEAGYR
		EPNVLICFIDK			LGAPFTVGR			DSSHSGRSVVI
		VEHWGLDEPLLK			SLRSGHDPR			RADGNSHEAR
		FASFEAQGALANIAVDK			ETVWCLPVLR			NLDHVYNR
		NGKPVTTGVSETVFLPR			NDQEETTGVVSTPLIR			LGVQDLFNSSK
		ANLEIMTK			FDSDVEVYR			IEEQLTLEK
		YNYGVVESFTVQR			ANLEIMTK			ADLSGMSGAR
		YIYNQEEYAR			FDSDVGEYR			AGAANTLSPSQNK
		FDSDVGEFR			FECHFFNGTER			EGAADDPWR
		VYPEVTVYPAK			YFYNQEEYVR			QDYAFACEQMK
		RVYPEVTVYPAK			FDSDVGEFR			GGAAGGGGGWTSR
		TPLTATLSK			TPLTATLSK			MTQGSSEQELHYASLQR
		TFTCTAAYPESK			TFTCTAAYPESK			RLHFSR
		DASGATFTWTPSSGK			VTHPHLPR			CPAAKENGSR
		STSGGTAALGCLVK			GPSVFPLAPSSK			EVICRGSDDDYSFCR
		TTPPVLDSDGSFFLYSK			TVAAPSVFIFPPSDEQLK			SQPDLPISK
		GPSVFPLAPSSK			DSTYSLSSTLTLSK			QASIELPSMAVASTK
		EPQVYTLPPSRDELTK			VDNALQSGNSQESVTEQDSK			WETGEVQAQSAAK
		TTPPMLDSDGSFFLYSK			AAPSVTLFPPSSEELQANK			DIVAGDMSK
		STSESTAALGCLVK			VSVFVPPR			DLRMTLAHIK
		VDNALQSGNSQESVTEQDSK			YAATSQVLLPSK			RTLTHIK
		SGTASVVCLLNNFYPR			LICQATGFSPR
		TVAAPSVFIFPPSDEQLK			VTSTLTIK
		DSTYSLSSTLTLSK			MCSYYHMK
		VYACEVTHQGLSSPVTK			DKQSCPAGER
		AAPSVTLFPPSSEELQANK			GREKCSAGSQK
		VSVFVPPR			IIVPLNNR
		QVGSGVTTDQVQAEAK			SSEDPNEDIVER
		YAATSQVLLPSK			IVLVDNK
		LICQATGFSPR			ALGPGAPGGSSR
		YVTSAPMPEPQAPGR			VAVAATGPPK
		VELESPAK			DEKRVDMK
		SSEDPNEDIVER			TEVGPGPFSR
		IIVPLNNR			ETGWSKPSK
		ALGPGAPGGSSR			LPPTATQDQVQGTVTIR
		SYSCQVTHEGSTVEK			EDEEEDEGN
		LAQHEGGFK			DGMEVTEEER
		DEGNYSCRTHTEK			GGKIFIER
		NPSGDDTKMYK			TVTGEFIDK
		RRCCGCNCCCR			DAGEYECHTPSTDK
		DNNTYENR			RRCCGCNCCCR
		STHTWQCPLGDLCPR			NSSCGPPHQR
		LPELFETGR			GRSWHWAAWR
		QLLDEVEVATEPAGSR			DSSREASTSNSSR
		NEDLEEIASTDLK			LPELFETGR
		DGLEGPGR			DGVGGSGAMGSMDEAGYRK
		DLGVPEGMGAGYR			WTVADVR
		DGVGGSGAMGSMDEAGYRK			NWASACQAGMDPR
		DGLGGSEEMESMDEAGYR			DGLGSSVEMGSVNEAGYR
		DGSGGLQGMGSADGPGCR			DSNSDECWR
		DALGSSGEMGSMDEAGYR			ISSGDEAGYK
		KDLGVSEGGGSGSK			DGLGGSEEMESMDEAGYR
		GIGSGSKADFR			DLGVPEGMGAGYR
		VTKDGNAK			DSSHSGRSVVI
		GGLGSGEMGSVDK			ADGNSHEAR
		DSSHSGRSVVI			NERECLRMEIK
		RSAQLGPR			KEEHGEAHMAPLFEKGPE
		SEPCLMDWR			NLDHVYNR
		YQMGDCCK			TYNFLPEFLVSTQK
		EGCAQGLQK			LGVQDLFNSSK
		LGVQDLFNSSK			MEQLSSANTR
		IEEQLTLEK			IEEQLTLEK
		FQSLNADINK			FQSLNADINK
		ADLSGMSGAR			ADLSGMSGAR
		TYNFLPEFLVSTQK			EATTNAPFR
		IPELLASGMVDNMTK			AGAADAPLR
		LEESYTLNSDLAR			AGAANTLSPSQNK
		EATTNAPFR			NGQFPIPSITWEHAGR
		KFAYGYIEDLK			EGEDEHPQCLNSHSHARGSSR
		EGAADDPWR			EKEGSEK
		YGCQYYSR			STVPTDFSSAK
		EGETIIELK			YHSDNSTK
		NDEAASAQQ			GGAAGGGGGWTSR
		MISRDADLPSCWGAGPCYTGHK			FEQEYLNDLMKK
		LNDASSDKMCPPDEGWK			LEWVCQIPK
		CSMLIASNETWK			MCPPDEGWKR
		QEDLGRHESR			SLGEHLPK
		QASIELPSMAVASTK			MPLLLIDGKNR
		WETGEVQAQSAAK			SQPDLPISK
		DIVAGDMSK			WETGEVQAQSAAK
		AEMLGAINQESR			DIVAGDMSK
		MNDDPSMEENGVER			EVEAEFLR
		LVTANTIDQKIVER			RTLTHIK
		SDVALEVPPK			LVVQSAAPGSK
		VALNMARGLK			ELATPDWAER
		LMEDQQHMAMRGQPFSQKQR			AGSPSPQPSGELPR
		ASLQYLLR			ASLQYLLR
		QLPEPLISFR			QLPEPLISFR
		AGSPSPQPSGELPR			DILSYLEK
		DILSYLEK			SAPDGVPFIVK
		SAPDGVPFIVK			DDLLEAR
		TTLEMEFAK			YMKDLISYLEK
		LQEAESNLR			LQEAESNLR
					AEEEQAGSAPGAGSTATK

## Sheet: Predicted tryptic peptides
Sample 1	FR1	CDR1	FR2	CDR2	FR3	CDR3		Sample 3	FR1	CDR1	FR2	CDR2	FR3	CDR3		Sample 4	FR1	CDR1	FR2	CDR2	FR3	CDR3
	VSCKAS	GYTFTGYY	MHWVRQAPGQGLEWMGW	INPNSGGT	NYAQKFQGRVTMTRDTSISTAYMELSRLRSDDTAVYY	CARAQWLVLENFDYW			SSENLSLTCTVS	GGSISSSSYY	WGWIRQPPGKGLEWIGS	IYYSGST	YYNPSLKSRVTISVDTSKNQFSLKLSSVTAADTAVYY	CARHTYYDYVWGSYRTPFDYW			PEETVTLSLTCAVY	AESFSGYY	WTWIRQTPGKGLEWIGQ	VNHGGGT	NYNPSLKSRVTISVDTSKNQFSLRLRSVTAADTALYF	CAGRFYCSGDTCHLPLYHYYYGLDVW
	VSCKASGYTFTGYYMHWVRQAPGQGLEWMGWINPNSGGTNYAQKFQGRVTMTRDTSISTAYMELSRLRSDDTAVYYCARAQWLVLENFDYW								SSENLSLTCTVSGGSISSSSYYWGWIRQPPGKGLEWIGSIYYSGSTYYNPSLKSRVTISVDTSKNQFSLKLSSVTAADTAVYYCARHTYYDYVWGSYRTPFDYW								PEETVTLSLTCAVYAESFSGYYWTWIRQTPGKGLEWIGQVNHGGGTNYNPSLKSRVTISVDTSKNQFSLRLRSVTAADTALYFCAGRFYCSGDTCHLPLYHYYYGLDVW
	VSCK								SSENLSLTCTVSGGSISSSSYYWGWIR								PEETVTLSLTCAVYAESFSGYYWTWIR
	VSCKASGYTFTGYYMHWVR								SSENLSLTCTVSGGSISSSSYYWGWIRQPPGK								PEETVTLSLTCAVYAESFSGYYWTWIRQTPGK
	VSCKASGYTFTGYYMHWVRQAPGQGLEWMGWINPNSGGTNYAQK								SSENLSLTCTVSGGSISSSSYYWGWIRQPPGKGLEWIGSIYYSGSTYYNPSLK								PEETVTLSLTCAVYAESFSGYYWTWIRQTPGKGLEWIGQVNHGGGTNYNPSLK
	VSCKASGYTFTGYYMHWVRQAPGQGLEWMGWINPNSGGTNYAQKFQGR								SSENLSLTCTVSGGSISSSSYYWGWIRQPPGKGLEWIGSIYYSGSTYYNPSLKSR								PEETVTLSLTCAVYAESFSGYYWTWIRQTPGKGLEWIGQVNHGGGTNYNPSLKSR
	VSCKASGYTFTGYYMHWVRQAPGQGLEWMGWINPNSGGTNYAQKFQGRVTMTR								SSENLSLTCTVSGGSISSSSYYWGWIRQPPGKGLEWIGSIYYSGSTYYNPSLKSRVTISVDTSK								PEETVTLSLTCAVYAESFSGYYWTWIRQTPGKGLEWIGQVNHGGGTNYNPSLKSRVTISVDTSKNQFSLR
	VSCKASGYTFTGYYMHWVRQAPGQGLEWMGWINPNSGGTNYAQKFQGRVTMTRDTSISTAYMELSR								SSENLSLTCTVSGGSISSSSYYWGWIRQPPGKGLEWIGSIYYSGSTYYNPSLKSRVTISVDTSKNQFSLK								PEETVTLSLTCAVYAESFSGYYWTWIRQTPGKGLEWIGQVNHGGGTNYNPSLKSRVTISVDTSKNQFSLRLR
	VSCKASGYTFTGYYMHWVRQAPGQGLEWMGWINPNSGGTNYAQKFQGRVTMTRDTSISTAYMELSRLR								SSENLSLTCTVSGGSISSSSYYWGWIRQPPGKGLEWIGSIYYSGSTYYNPSLKSRVTISVDTSKNQFSLKLSSVTAADTAVYYCAR								PEETVTLSLTCAVYAESFSGYYWTWIRQTPGKGLEWIGQVNHGGGTNYNPSLKSRVTISVDTSKNQFSLRLRSVTAADTALYFCAGR
	VSCKASGYTFTGYYMHWVRQAPGQGLEWMGWINPNSGGTNYAQKFQGRVTMTRDTSISTAYMELSRLRSDDTAVYYCAR								SSENLSLTCTVSGGSISSSSYYWGWIRQPPGKGLEWIGSIYYSGSTYYNPSLKSRVTISVDTSKNQFSLKLSSVTAADTAVYYCARHTYYDYVWGSYR								QTPGK
	ASGYTFTGYYMHWVR								SSENLSLTCTVSGGSISSSSYYWGWIRQPPGKGLEWIGSIYYSGSTYYNPSLKSRVTISVDTSKNQFSLKLSSVTAADTAVYYCARHTYYDYVWGSYRTPFDYW								QTPGKGLEWIGQVNHGGGTNYNPSLK
	ASGYTFTGYYMHWVRQAPGQGLEWMGWINPNSGGTNYAQKFQGR								QPPGK								QTPGKGLEWIGQVNHGGGTNYNPSLKSR
	ASGYTFTGYYMHWVRQAPGQGLEWMGWINPNSGGTNYAQKFQGRVTMTR								QPPGKGLEWIGSIYYSGSTYYNPSLK								QTPGKGLEWIGQVNHGGGTNYNPSLKSRVTISVDTSK
	ASGYTFTGYYMHWVRQAPGQGLEWMGWINPNSGGTNYAQKFQGRVTMTRDTSISTAYMELSR								QPPGKGLEWIGSIYYSGSTYYNPSLKSR								QTPGKGLEWIGQVNHGGGTNYNPSLKSRVTISVDTSKNQFSLR
	ASGYTFTGYYMHWVRQAPGQGLEWMGWINPNSGGTNYAQKFQGRVTMTRDTSISTAYMELSRLR								QPPGKGLEWIGSIYYSGSTYYNPSLKSRVTISVDTSK								QTPGKGLEWIGQVNHGGGTNYNPSLKSRVTISVDTSKNQFSLRLR
	ASGYTFTGYYMHWVRQAPGQGLEWMGWINPNSGGTNYAQKFQGRVTMTRDTSISTAYMELSRLRSDDTAVYYCAR								QPPGKGLEWIGSIYYSGSTYYNPSLKSRVTISVDTSKNQFSLK								QTPGKGLEWIGQVNHGGGTNYNPSLKSRVTISVDTSKNQFSLRLRSVTAADTALYFCAGR
	ASGYTFTGYYMHWVRQAPGQGLEWMGWINPNSGGTNYAQKFQGRVTMTRDTSISTAYMELSRLRSDDTAVYYCARAQWLVLENFDYW								QPPGKGLEWIGSIYYSGSTYYNPSLKSRVTISVDTSKNQFSLKLSSVTAADTAVYYCAR								QTPGKGLEWIGQVNHGGGTNYNPSLKSRVTISVDTSKNQFSLRLRSVTAADTALYFCAGRFYCSGDTCHLPLYHYYYGLDVW
	QAPGQGLEWMGWINPNSGGTNYAQK								QPPGKGLEWIGSIYYSGSTYYNPSLKSRVTISVDTSKNQFSLKLSSVTAADTAVYYCARHTYYDYVWGSYR								GLEWIGQVNHGGGTNYNPSLK
	QAPGQGLEWMGWINPNSGGTNYAQKFQGR								QPPGKGLEWIGSIYYSGSTYYNPSLKSRVTISVDTSKNQFSLKLSSVTAADTAVYYCARHTYYDYVWGSYRTPFDYW								GLEWIGQVNHGGGTNYNPSLKSR
	QAPGQGLEWMGWINPNSGGTNYAQKFQGRVTMTR								GLEWIGSIYYSGSTYYNPSLK								GLEWIGQVNHGGGTNYNPSLKSRVTISVDTSK
	QAPGQGLEWMGWINPNSGGTNYAQKFQGRVTMTRDTSISTAYMELSR								GLEWIGSIYYSGSTYYNPSLKSR								GLEWIGQVNHGGGTNYNPSLKSRVTISVDTSKNQFSLR
	QAPGQGLEWMGWINPNSGGTNYAQKFQGRVTMTRDTSISTAYMELSRLR								GLEWIGSIYYSGSTYYNPSLKSRVTISVDTSK								GLEWIGQVNHGGGTNYNPSLKSRVTISVDTSKNQFSLRLR
	QAPGQGLEWMGWINPNSGGTNYAQKFQGRVTMTRDTSISTAYMELSRLRSDDTAVYYCAR								GLEWIGSIYYSGSTYYNPSLKSRVTISVDTSKNQFSLK								GLEWIGQVNHGGGTNYNPSLKSRVTISVDTSKNQFSLRLRSVTAADTALYFCAGR
	QAPGQGLEWMGWINPNSGGTNYAQKFQGRVTMTRDTSISTAYMELSRLRSDDTAVYYCARAQWLVLENFDYW								GLEWIGSIYYSGSTYYNPSLKSRVTISVDTSKNQFSLKLSSVTAADTAVYYCAR								GLEWIGQVNHGGGTNYNPSLKSRVTISVDTSKNQFSLRLRSVTAADTALYFCAGRFYCSGDTCHLPLYHYYYGLDVW
	FQGR								GLEWIGSIYYSGSTYYNPSLKSRVTISVDTSKNQFSLKLSSVTAADTAVYYCARHTYYDYVWGSYR								SR
	FQGRVTMTR								GLEWIGSIYYSGSTYYNPSLKSRVTISVDTSKNQFSLKLSSVTAADTAVYYCARHTYYDYVWGSYRTPFDYW								SRVTISVDTSK
	FQGRVTMTRDTSISTAYMELSR								SR								SRVTISVDTSKNQFSLR
	FQGRVTMTRDTSISTAYMELSRLR								SRVTISVDTSK								SRVTISVDTSKNQFSLRLR
	FQGRVTMTRDTSISTAYMELSRLRSDDTAVYYCAR								SRVTISVDTSKNQFSLK								SRVTISVDTSKNQFSLRLRSVTAADTALYFCAGR
	FQGRVTMTRDTSISTAYMELSRLRSDDTAVYYCARAQWLVLENFDYW								SRVTISVDTSKNQFSLKLSSVTAADTAVYYCAR								SRVTISVDTSKNQFSLRLRSVTAADTALYFCAGRFYCSGDTCHLPLYHYYYGLDVW
	VTMTR								SRVTISVDTSKNQFSLKLSSVTAADTAVYYCARHTYYDYVWGSYR								VTISVDTSK
	VTMTRDTSISTAYMELSR								SRVTISVDTSKNQFSLKLSSVTAADTAVYYCARHTYYDYVWGSYRTPFDYW								VTISVDTSKNQFSLR
	VTMTRDTSISTAYMELSRLR								VTISVDTSK								VTISVDTSKNQFSLRLR
	VTMTRDTSISTAYMELSRLRSDDTAVYYCAR								VTISVDTSKNQFSLK								VTISVDTSKNQFSLRLRSVTAADTALYFCAGR
	VTMTRDTSISTAYMELSRLRSDDTAVYYCARAQWLVLENFDYW								VTISVDTSKNQFSLKLSSVTAADTAVYYCAR								VTISVDTSKNQFSLRLRSVTAADTALYFCAGRFYCSGDTCHLPLYHYYYGLDVW
	DTSISTAYMELSR								VTISVDTSKNQFSLKLSSVTAADTAVYYCARHTYYDYVWGSYR								NQFSLR
	DTSISTAYMELSRLR								VTISVDTSKNQFSLKLSSVTAADTAVYYCARHTYYDYVWGSYRTPFDYW								NQFSLRLR
	DTSISTAYMELSRLRSDDTAVYYCAR								NQFSLK								NQFSLRLRSVTAADTALYFCAGR
	DTSISTAYMELSRLRSDDTAVYYCARAQWLVLENFDYW								NQFSLKLSSVTAADTAVYYCAR								NQFSLRLRSVTAADTALYFCAGRFYCSGDTCHLPLYHYYYGLDVW
	LR								NQFSLKLSSVTAADTAVYYCARHTYYDYVWGSYR								LR
	LRSDDTAVYYCAR								NQFSLKLSSVTAADTAVYYCARHTYYDYVWGSYRTPFDYW								LRSVTAADTALYFCAGR
	LRSDDTAVYYCARAQWLVLENFDYW								LSSVTAADTAVYYCAR								LRSVTAADTALYFCAGRFYCSGDTCHLPLYHYYYGLDVW
	SDDTAVYYCAR								LSSVTAADTAVYYCARHTYYDYVWGSYR								SVTAADTALYFCAGR
	SDDTAVYYCARAQWLVLENFDYW								LSSVTAADTAVYYCARHTYYDYVWGSYRTPFDYW								SVTAADTALYFCAGRFYCSGDTCHLPLYHYYYGLDVW
	AQWLVLENFDYW								HTYYDYVWGSYR								FYCSGDTCHLPLYHYYYGLDVW
									HTYYDYVWGSYRTPFDYW
									TPFDYW

## Sheet: Sample 1-Mascot
LEGEND	Peptide sequence	Position in FR/CDR region							FR1	CDR1	FR2	CDR2	FR3	CDR3
		Matching sequence fragment							VSCKAS	GYTFTGYY	MHWVRQAPGQGLEWMGW	INPNSGGT	NYAQKFQGRVTMTRDTSISTAYMELSRLRSDDTAVYY	CARAQWLVLENFDYW
		Variable region for the matching sequence fragment							VSCKAS	GYTFTGYY	MHWVRQAPGQGLEWMGW	INPNSGGT	NYAQKFQGRVTMTRDTSISTAYMELSRLRSDDTAVYY	CARAQWLVLENFDYW
		Region coverage (%)
	AAPSVTLFPPSSEELQANK	7	10	24	6
		AP	VT	EL	QA
		FR2	FR3	FR3	FR2
		0.11	0.05	0.05	0.11
	DASGATFTWTPSSGK	3	5	5	3	4	5
		TFT	AS	SG	TF	FT	SG
		CDR1	FR1	CDR2	CDR1	CDR1	CDR2
		0.37	0.33	0.25	0.25	0.25	0.25
	DGFFGNPR	2
		NP
		CDR2
		0.25
	DIQmTQSPSSLSASVGDR	12	25	5
		mT	LS	AS
		FR3	FR3	FR1
		0.05	0.05	0.33
	DSTYSLSSTLTLSK	19	25	19	25
		ST	LS	ST	LS
		FR3	FR3	FR3	FR3
		0.05	0.05	0.05	0.05
	DTLmISR	15	18	26
		DT	IS	SR
		FR3	FR3	FR3
		0.05	0.05	0.05
	DTSISTAYMELSR	15
		DTSISTAYMELSR
		FR3
		0.32
	EIVLTQSPGTLSLSPGER	8	8	7	25	8
		VL	PG	GT	LS	PG
		CDR3	FR2	CDR2	FR3	FR2
		0.13	0.11	0.25	0.05	0.11
	EVQLVQSGAEVK	7	5
		LV	SG
		CDR3	CDR2
		0.13	0.25
	FSGSGSGTDFTLK	5	7	4
		SG	GT	FT
		CDR2	CDR2	CDR1
		0.25	0.25	0.25
	FSGSGSGTDFTLTISR	5	7	4	18	26
		SG	GT	FT	IS	SR
		CDR2	CDR2	CDR1	FR3	FR3
		0.25	0.25	0.25	0.05	0.05
	FSGSNSGNTATLTISR	4	20	18	26
		NSG	TA	IS	SR
		CDR2	FR3	FR3	FR3
		0.37	0.05	0.05	0.05
	GPSVFPLAPSSK	7
		AP
		FR2
		0.11
	LIcQATGFSPR	6	5
		QA	TG
		FR2	CDR1
		0.11	0.25
	LLIYAASSLQSGVPSR	2	5	5	26
		YA	AS	SG	SR
		FR3	FR1	CDR2	FR3
		0.05	0.33	0.25	0.05
	LLIYDASNR	5
		AS
		FR1
		0.33
	LLIYGASTR	5	19	13
		AS	ST	TR
		FR1	FR3	FR3
		0.33	0.05	0.05
	mEEGQYSEIEELPR	23	9	24
		mE	GQ	EL
		FR3	FR2	FR3
		0.05	0.11	0.05
	MTQSPSSFSASTGDR	12	5	19	5
		MT	AS	ST	TG
		FR3	FR1	FR3	CDR1
		0.05	0.33	0.05	0.25
	NVPLPVIAELPPK	24
		EL
		FR3
		0.05
	QEMDENPQQLK	10	2
		EN	NP
		CDR3	CDR2
		0.13	0.25
	QEPSQGTTTFAVTSILR	16	10	7	3	34	10	16	17	28
		TSI	QG	GT	TF	AV	VT	TS	SI	LR
		FR3	FR2	CDR2	CDR1	FR3	FR3	FR3	FR3	FR3
		0.07	0.11	0.25	0.25	0.05	0.05	0.05	0.05	0.05
	QVGSGVTTDQVQAEAK	5	10	6
		SG	VT	QA
		CDR2	FR3	FR2
		0.25	0.05	0.11
	SDDTAVYYcAR	30	1	30	31	15	20	34	35	7	1	2
		SDDTAVYY	cAR	SD	DD	DT	TA	AV	VY	YY	cA	AR
		FR3	CDR3	FR3	FR3	FR3	FR3	FR3	FR3	CDR1	CDR3	CDR3
		0.2	0.2	0.05	0.05	0.05	0.05	0.05	0.05	0.25	0.13	0.13
	SGTASVLcLLNNFYPR	5	7	20	5	8	11
		SG	GT	TA	AS	VL	NF
		CDR2	CDR2	FR3	FR1	CDR3	CDR3
		0.25	0.25	0.05	0.33	0.13	0.13
	SGTASVVcLLNNFYPR	5	7	20	5	11
		SG	GT	TA	AS	NF
		CDR2	CDR2	FR3	FR1	CDR3
		0.25	0.25	0.05	0.33	0.13
	SSEDPNEDIVER	3
		PN
		CDR2
		0.25
	STSESTAALGcLVK	19	16	19	20	7
		STA	TS	ST	TA	LV
		FR3	FR3	FR3	FR3	CDR3
		0.07	0.05	0.05	0.05	0.13
	STSGGTAALGcLVK	5	19	16	5	6	7	20	7
		SGGT	ST	TS	SG	GG	GT	TA	LV
		CDR2	FR3	FR3	CDR2	CDR2	CDR2	FR3	CDR3
		0.5	0.05	0.05	0.25	0.25	0.25	0.05	0.13
	TFTcTAAYPESK	3	20	21
		TFT	TA	AY
		CDR1	FR3	FR3
		0.37	0.05	0.05
	TPLTATLSK	20	25
		TA	LS
		FR3	FR3
		0.05	0.05
	TTPPMLDSDGSFFLYSK	30
		SD
		FR3
		0.05
	TTPPVLDSDGSFFLYSK	8	30
		VL	SD
		CDR3	FR3
		0.13	0.05
	TVAAPSVFIFPPSDEQLK	7	30
		AP	SD
		FR2	FR3
		0.11	0.05
	VDNALQSGNSQESVTEQD	5	4	10
		SG	NS	VT
		CDR2	CDR2	FR3
		0.25	0.25	0.05
	VDNALQSGNSQESVTEQDSK	5	4	10
		SG	NS	VT
		CDR2	CDR2	FR3
		0.25	0.25	0.05
	VmGFSTLAQLK	15	19	3
		mG	ST	AQ
		FR2	FR3	FR3
		0.11	0.05	0.05
	VSVFVPPR	1
		VS
		FR1
		0.33
	VTIScSGSDSNIGR	10	18	2	5	30	8
		VT	IS	Sc	SG	SD	GR
		FR3	FR3	FR1	CDR2	FR3	FR3
		0.05	0.05	0.33	0.25	0.05	0.05
	VYAcEVTHQGLSSPVTK	10	35	2	10	10	11	25	10
		QGL	VY	YA	VT	QG	GL	LS	VT
		FR2	FR3	FR3	FR3	FR2	FR2	FR3	FR3
		0.16	0.05	0.05	0.05	0.11	0.11	0.05	0.05
	WLQGSQELPR	6	10	24
		WL	QG	EL
		CDR3	FR2	FR3
		0.13	0.11	0.05
	YAASSYLSLTPEQWK	2	5	25	5
		YA	AS	LS	QW
		FR3	FR1	FR3	CDR3
		0.05	0.33	0.05	0.13
	YAASSYLSLTPzzWK	2	5	25
		YA	AS	LS
		FR3	FR1	FR3
		0.05	0.33	0.05
	YAATSQVLLPSK	2	16	8
		YA	TS	VL
		FR3	FR3	CDR3
		0.05	0.05	0.13
	YVTSAPmPEPQAPGR	6	10	16	7	6	7	8	8
		QAPG	VT	TS	AP	QA	AP	PG	GR
		FR2	FR3	FR3	FR2	FR2	FR2	FR2	FR3
		0.22	0.05	0.05	0.11	0.11	0.11	0.11	0.05

## Sheet: Sample 1-Mascot-unknown
LEGEND	Peptide sequence	Position in FR/CDR region								FR1	CDR1	FR2	CDR2	FR3	CDR3
		Matching sequence fragment								VSCKAS	GYTFTGYY	MHWVRQAPGQGLEWMGW	INPNSGGT	NYAQKFQGRVTMTRDTSISTAYMELSRLRSDDTAVYY	CARAQWLVLENFDYW
		Variable region for the matching sequence fragment
		Region coverage (%)
	LTVTSQNLQLENLR	9	10	16	12	10	28
		LEN	VT	TS	LE	EN	LR
		CDR3	FR3	FR3	FR2	CDR3	FR3
		0.2	0.05	0.05	0.11	0.13	0.05
	aAEDELQLPR	24
		EL
		FR3
		0.05
	AAPSVTLFPPSSEELQANK	7	10	24	6
		AP	VT	EL	QA
		FR2	FR3	FR3	FR2
		0.11	0.05	0.05	0.11
	ATPENYVYQLR	10	1	35	28
		EN	NY	VY	LR
		CDR3	FR3	FR3	FR3
		0.13	0.05	0.05	0.05
	DIQTLLSR	25
		LSR
		FR3
		0.07
	DLISNNEQLPmLGR	18	8
		IS	GR
		FR3	FR3
		0.05	0.05
	DTLmISR	15	18	26
		DT	IS	SR
		FR3	FR3	FR3
		0.05	0.05	0.05
	ESLELEDPSSGLGVTK	12	24	12	5	11	10
		LE	EL	LE	SG	GL	VT
		FR2	FR3	FR2	CDR2	FR2	FR3
		0.11	0.05	0.11	0.25	0.11	0.05
	FDSDVGEFR	12	30
		FD	SD
		CDR3	FR3
		0.13	0.05
	GPSVFPLAPSSK	7
		AP
		FR2
		0.11
	IESPAFSTLR	19	28
		ST	LR
		FR3	FR3
		0.05	0.05
	LDKLTVTSQNLQLENLR	9	10	16	12	10	28
		LEN	VT	TS	LE	EN	LR
		CDR3	FR3	FR3	FR2	CDR3	FR3
		0.2	0.05	0.05	0.11	0.13	0.05
	LINLVGESLR	1	7	28
		IN	LV	LR
		CDR2	CDR3	FR3
		0.25	0.13	0.05
	LPELFETGR	24	5	8
		EL	TG	GR
		FR3	CDR1	FR3
		0.05	0.25	0.05
	NEDLEEIASTDLK	12	5	19
		LE	AS	ST
		FR2	FR1	FR3
		0.11	0.33	0.05
	NTMETIDWK	11	23
		TM	ME
		FR3	FR3
		0.05	0.05
	QLLDEVEVATEPAGSR	26
		SR
		FR3
		0.05
	SDDTAVYYcAR	30	1	30	31	15	20	34	35	7	1	2
		SDDTAVYY	cAR	SD	DD	DT	TA	AV	VY	YY	cA	AR
		FR3	CDR3	FR3	FR3	FR3	FR3	FR3	FR3	CDR1	CDR3	CDR3
		0.2	0.2	0.05	0.05	0.05	0.05	0.05	0.05	0.25	0.13	0.13
	STSGGTAALGcLVK	5	19	16	5	6	7	20	7
		SGGT	ST	TS	SG	GG	GT	TA	LV
		CDR2	FR3	FR3	CDR2	CDR2	CDR2	FR3	CDR3
		0.5	0.05	0.05	0.25	0.25	0.25	0.05	0.13
	TPEVTcVVVDVSHEDPEVK	10	1
		VT	VS
		FR3	FR1
		0.05	0.33
	TTPPVLDSDGSFFLYSK	8	30
		VL	SD
		CDR3	FR3
		0.13	0.05
	YAASSYLSLTPEQWK	2	5	25	5
		YA	AS	LS	QW
		FR3	FR1	FR3	CDR3
		0.05	0.33	0.05	0.13

## Sheet: Sample 1-PeptideShaker
LEGEND	Peptide sequence	Position in FR/CDR region							FR1	CDR1	FR2	CDR2	FR3	CDR3
		Matching sequence fragment							VSCKAS	GYTFTGYY	MHWVRQAPGQGLEWMGW	INPNSGGT	NYAQKFQGRVTMTRDTSISTAYMELSRLRSDDTAVYY	CARAQWLVLENFDYW
		Variable region for the matching sequence fragment
		Region coverage (%)
	VMGFSTLAQLK	15	19	3
		MG	ST	AQ
		FR2	FR3	FR3
		0.11	0.05	0.05
	QEMDENPQQLK	10	2
		EN	NP
		CDR3	CDR2
		0.13	0.25
	SEGHPDPPTESR	26
		SR
		FR3
		0.05
	FCVDQPTVPQTASES	20	5
		TA	AS
		FR3	FR1
		0.05	0.33
	ICPNAPDP	3	7
		PN	AP
		CDR2	FR2
		0.25	0.11
	VRSSPSGNTQSSPK	4	29	5
		VR	RS	SG
		FR2	FR3	CDR2
		0.11	0.05	0.25
	TLPSKPSWPSEK
	NNEGGIMNK	6
		GG
		CDR2
		0.25
	GLDTLVESIR	11	15	7	17
		GL	DT	LV	SI
		FR2	FR3	CDR3	FR3
		0.11	0.05	0.13	0.05
	LLDYLQENPK	13	10	2
		DY	EN	NP
		CDR3	CDR3	CDR2
		0.13	0.13	0.25
	TQNFLIQK	11	4
		NF	QK
		CDR3	FR3
		0.13	0.05
	LDVGNAEVKLEEENR	12	10
		LE	EN
		FR2	CDR3
		0.11	0.13
	AENQVLAMR	10	8
		EN	VL
		CDR3	CDR3
		0.13	0.13
	QAESASEAAKK	6	5
		QA	AS
		FR2	FR1
		0.11	0.33
	LDVGNAEVK
	EAILLYR
	QLAIIGDDINR	31	1
		DD	IN
		FR3	CDR2
		0.05	0.25
	MNSSNGNDNGNGK	4
		NS
		CDR2
		0.25
	GYYQGGGGR	6	10	6	8
		GYY	QG	GG	GR
		CDR1	FR2	CDR2	FR3
		0.37	0.11	0.25	0.05
	NLDAREK	2
		AR
		CDR3
		0.13
	MADDLNAQYER	31	3
		DD	AQ
		FR3	FR3
		0.05	0.05
	LVALLSSRLMGQHR	26	7	25	26	27	15	9
		SRL	LV	LS	SR	RL	MG	GQ
		FR3	CDR3	FR3	FR3	FR3	FR2	FR2
		0.07	0.13	0.05	0.05	0.05	0.11	0.11
	KTAVQDR	33
		TAV
		FR3
		0.07
	DPFEAPEDKDLPVEK	7
		AP
		FR2
		0.11
	DSEEQQLQPQAK	6
		QA
		FR2
		0.11
	KVEYDHGK
	LSGLADQMVAR	25	5	11	2
		LS	SG	GL	AR
		FR3	CDR2	FR2	CDR3
		0.05	0.25	0.11	0.13
	LVDPVAGSGGPGSR	5	7	5	6	8	26
		SGG	LV	SG	GG	PG	SR
		CDR2	CDR3	CDR2	CDR2	FR2	FR3
		0.37	0.13	0.25	0.25	0.11	0.05
	ETVAGALR	28
		LR
		FR3
		0.05
	GNLGVYQETR	35	13
		VY	TR
		FR3	FR3
		0.05	0.05
	VVLGANGTYSCLVR	8	7	2	7	4
		VL	GT	SC	LV	VR
		CDR3	CDR2	FR1	CDR3	FR2
		0.13	0.25	0.33	0.13	0.11
	DGTRYVQK	7	13	4
		GT	TR	QK
		CDR2	FR3	FR3
		0.25	0.05	0.05
	ALSIGFETCR	25	17
		LS	SI
		FR3	FR3
		0.05	0.05
	IEDMDDNCYLK	31
		DD
		FR3
		0.05
	TGNEQEWK	5	13
		TG	EW
		CDR1	FR2
		0.25	0.11
	GQWGTVCDDGWDIK	9	5	7	31	16
		GQ	QW	GT	DD	GW
		FR2	CDR3	CDR2	FR3	FR2
		0.11	0.13	0.25	0.05	0.11
	QEMGGIVTELIR	15	6	10	24
		MG	GG	VT	EL
		FR2	CDR2	FR3	FR3
		0.11	0.25	0.05	0.05
	DVLETFTVK	8	3	8	12	3	4
		VLE	TFT	VL	LE	TF	FT
		CDR3	CDR1	CDR3	FR2	CDR1	CDR1
		0.2	0.37	0.13	0.11	0.25	0.25
	WCPQNSSCVNATACR	4	2	20
		NS	SC	TA
		CDR2	FR1	FR3
		0.25	0.33	0.05
	GYEQHAYDGK	1	21
		GY	AY
		CDR1	FR3
		0.25	0.05
	APWIEQEGPEYWDLQTR	7	14	13
		AP	YW	TR
		FR2	CDR3	FR3
		0.11	0.13	0.05
	GGSYSQAASSDSAQGSDVSLTA	6	6	5	30	3	10	30	1	20
		GG	QA	AS	SD	AQ	QG	SD	VS	TA
		CDR2	FR2	FR1	FR3	FR3	FR2	FR3	FR1	FR3
		0.25	0.11	0.33	0.05	0.05	0.11	0.05	0.33	0.05
	FDSDAAIPRMEPR	12	30	23
		FD	SD	ME
		CDR3	FR3	FR3
		0.13	0.05	0.05
	FDSDAAIPR	12	30
		FD	SD
		CDR3	FR3
		0.13	0.05
	DGEDQTQDTELVETRPAGDR	15	24	7	13
		DT	EL	LV	TR
		FR3	FR3	CDR3	FR3
		0.05	0.05	0.13	0.05
	MFGCDLGPDGRLLR	8	27	28
		GR	RL	LR
		FR3	FR3	FR3
		0.05	0.05	0.05
	DLISNNEQLPMLGR	18	8
		IS	GR
		FR3	FR3
		0.05	0.05
	LDKLTVTSQNLQLENLR	9	10	16	12	10	28
		LEN	VT	TS	LE	EN	LR
		CDR3	FR3	FR3	FR2	CDR3	FR3
		0.2	0.05	0.05	0.11	0.13	0.05
	LTVTSQNLQLENLR	9	10	16	12	10	28
		LEN	VT	TS	LE	EN	LR
		CDR3	FR3	FR3	FR2	CDR3	FR3
		0.2	0.05	0.05	0.11	0.13	0.05
	ESLELEDPSSGLGVTK	12	24	12	5	11	10
		LE	EL	LE	SG	GL	VT
		FR2	FR3	FR2	CDR2	FR2	FR3
		0.11	0.05	0.11	0.25	0.11	0.05
	NTMETIDWK	11	23
		TM	ME
		FR3	FR3
		0.05	0.05
	DFTYCISFNK	4	18
		FT	IS
		CDR1	FR3
		0.25	0.05
	FDPQGGLAGIAAIK	12	10	6	11
		FD	QG	GG	GL
		CDR3	FR2	CDR2	FR2
		0.13	0.11	0.25	0.11
	LPEFGDFAR	2
		AR
		CDR3
		0.13
	LGAPFTVGR	7	4	8
		AP	FT	GR
		FR2	CDR1	FR3
		0.11	0.25	0.05
	FDPQFALTNIAVLK	12	34	8
		FD	AV	VL
		CDR3	FR3	CDR3
		0.13	0.05	0.13
	AVTPLGPPDAEYWNSQK	34	10	14	4	4
		AV	VT	YW	NS	QK
		FR3	FR3	CDR3	CDR2	FR3
		0.05	0.05	0.13	0.25	0.05
	NDQEETTGVVSTPLIR	5	1	19
		TG	VS	ST
		CDR1	FR1	FR3
		0.25	0.33	0.05
	VEPTVTISPSR	10	18	26
		VT	IS	SR
		FR3	FR3	FR3
		0.05	0.05	0.05
	EPNVLICFIDK	3	8
		PN	VL
		CDR2	CDR3
		0.25	0.13
	VEHWGLDEPLLK	2	11
		HW	GL
		FR2	FR2
		0.11	0.11
	FASFEAQGALANIAVDK	5	3	10	34
		AS	AQ	QG	AV
		FR1	FR3	FR2	FR3
		0.33	0.05	0.11	0.05
	NGKPVTTGVSETVFLPR	10	5	1
		VT	TG	VS
		FR3	CDR1	FR1
		0.05	0.25	0.33
	ANLEIMTK	12	12
		LE	MT
		FR2	FR3
		0.11	0.05
	YNYGVVESFTVQR	1	4
		NY	FT
		FR3	CDR1
		0.05	0.25
	YIYNQEEYAR	2	2
		YA	AR
		FR3	CDR3
		0.05	0.13
	FDSDVGEFR	12	30
		FD	SD
		CDR3	FR3
		0.13	0.05
	VYPEVTVYPAK	35	10	35
		VY	VT	VY
		FR3	FR3	FR3
		0.05	0.05	0.05
	RVYPEVTVYPAK	9	35	10	35
		RV	VY	VT	VY
		FR3	FR3	FR3	FR3
		0.05	0.05	0.05	0.05
	TPLTATLSK	20	25
		TA	LS
		FR3	FR3
		0.05	0.05
	TFTCTAAYPESK	3	20	21
		TFT	TA	AY
		CDR1	FR3	FR3
		0.37	0.05	0.05
	DASGATFTWTPSSGK	3	5	5	3	4	5
		TFT	AS	SG	TF	FT	SG
		CDR1	FR1	CDR2	CDR1	CDR1	CDR2
		0.37	0.33	0.25	0.25	0.25	0.25
	STSGGTAALGCLVK	5	19	16	5	6	7	20	7
		SGGT	ST	TS	SG	GG	GT	TA	LV
		CDR2	FR3	FR3	CDR2	CDR2	CDR2	FR3	CDR3
		0.5	0.05	0.05	0.25	0.25	0.25	0.05	0.13
	TTPPVLDSDGSFFLYSK	8	30
		VL	SD
		CDR3	FR3
		0.13	0.05
	GPSVFPLAPSSK	7
		AP
		FR2
		0.11
	EPQVYTLPPSRDELTK	35	2	26	14	24
		VY	YT	SR	RD	EL
		FR3	CDR1	FR3	FR3	FR3
		0.05	0.25	0.05	0.05	0.05
	TTPPMLDSDGSFFLYSK	30
		SD
		FR3
		0.05
	STSESTAALGCLVK	19	16	19	20	7
		STA	TS	ST	TA	LV
		FR3	FR3	FR3	FR3	CDR3
		0.07	0.05	0.05	0.05	0.13
	VDNALQSGNSQESVTEQDSK	5	4	10
		SG	NS	VT
		CDR2	CDR2	FR3
		0.25	0.25	0.05
	SGTASVVCLLNNFYPR	5	7	20	5	11
		SG	GT	TA	AS	NF
		CDR2	CDR2	FR3	FR1	CDR3
		0.25	0.25	0.05	0.33	0.13
	TVAAPSVFIFPPSDEQLK	7	30
		AP	SD
		FR2	FR3
		0.11	0.05
	DSTYSLSSTLTLSK	19	25	19	25
		ST	LS	ST	LS
		FR3	FR3	FR3	FR3
		0.05	0.05	0.05	0.05
	VYACEVTHQGLSSPVTK	10	35	2	10	10	11	25	10
		QGL	VY	YA	VT	QG	GL	LS	VT
		FR2	FR3	FR3	FR3	FR2	FR2	FR3	FR3
		0.16	0.05	0.05	0.05	0.11	0.11	0.05	0.05
	AAPSVTLFPPSSEELQANK	7	10	24	6
		AP	VT	EL	QA
		FR2	FR3	FR3	FR2
		0.11	0.05	0.05	0.11
	VSVFVPPR	1
		VS
		FR1
		0.33
	QVGSGVTTDQVQAEAK	5	10	6
		SG	VT	QA
		CDR2	FR3	FR2
		0.25	0.05	0.11
	YAATSQVLLPSK	2	16	8
		YA	TS	VL
		FR3	FR3	CDR3
		0.05	0.05	0.13
	LICQATGFSPR	6	5
		QA	TG
		FR2	CDR1
		0.11	0.25
	YVTSAPMPEPQAPGR	6	10	16	7	6	7	8	8
		QAPG	VT	TS	AP	QA	AP	PG	GR
		FR2	FR3	FR3	FR2	FR2	FR2	FR2	FR3
		0.22	0.05	0.05	0.11	0.11	0.11	0.11	0.05
	VELESPAK	24	12
		EL	LE
		FR3	FR2
		0.05	0.11
	SSEDPNEDIVER	3
		PN
		CDR2
		0.25
	IIVPLNNR
	ALGPGAPGGSSR	7	6	26
		APG	GG	SR
		FR2	CDR2	FR3
		0.16	0.25	0.05
	SYSCQVTHEGSTVEK	2	10	19
		SC	VT	ST
		FR1	FR3	FR3
		0.33	0.05	0.05
	LAQHEGGFK	3	6
		AQ	GG
		FR3	CDR2
		0.05	0.25
	DEGNYSCRTHTEK	1	2
		NY	SC
		FR3	FR1
		0.05	0.33
	NPSGDDTKMYK	31	2	5	31	15
		DDT	NP	SG	DD	DT
		FR3	CDR2	CDR2	FR3	FR3
		0.07	0.25	0.25	0.05	0.05
	RRCCGCNCCCR
	DNNTYENR	10
		EN
		CDR3
		0.13
	STHTWQCPLGDLCPR	19
		ST
		FR3
		0.05
	LPELFETGR	24	5	8
		EL	TG	GR
		FR3	CDR1	FR3
		0.05	0.25	0.05
	QLLDEVEVATEPAGSR	26
		SR
		FR3
		0.05
	NEDLEEIASTDLK	12	5	19
		LE	AS	ST
		FR2	FR1	FR3
		0.11	0.33	0.05
	DGLEGPGR	11	8	8
		GLE	PG	GR
		FR2	FR2	FR3
		0.16	0.11	0.05
	DLGVPEGMGAGYR	15	1
		MG	GY
		FR2	CDR1
		0.11	0.25
	DGVGGSGAMGSMDEAGYRK	6	5	15	1
		GG	SG	MG	GY
		CDR2	CDR2	FR2	CDR1
		0.25	0.25	0.11	0.25
	DGLGGSEEMESMDEAGYR	11	6	23	1
		GL	GG	ME	GY
		FR2	CDR2	FR3	CDR1
		0.11	0.25	0.05	0.25
	DGSGGLQGMGSADGPGCR	5	11	10	15	8
		SGG	GL	QG	MG	PG
		CDR2	FR2	FR2	FR2	FR2
		0.37	0.11	0.11	0.11	0.11
	DALGSSGEMGSMDEAGYR	5	15	1
		SG	MG	GY
		CDR2	FR2	CDR1
		0.25	0.11	0.25
	KDLGVSEGGGSGSK	1	6	5
		VS	GG	SG
		FR1	CDR2	CDR2
		0.33	0.25	0.25
	GIGSGSKADFR	5	4
		SG	KA
		CDR2	FR1
		0.25	0.33
	VTKDGNAK	10
		VT
		FR3
		0.05
	GGLGSGEMGSVDK	6	11	5	15
		GG	GL	SG	MG
		CDR2	FR2	CDR2	FR2
		0.25	0.11	0.25	0.11
	DSSHSGRSVVI	5	8	29
		SG	GR	RS
		CDR2	FR3	FR3
		0.25	0.05	0.05
	RSAQLGPR	29	3
		RS	AQ
		FR3	FR3
		0.05	0.05
	SEPCLMDWR
	YQMGDCCK	15	3
		MG	CK
		FR2	FR1
		0.11	0.33
	EGCAQGLQK	10	1	3	10	11	4
		QGL	CA	AQ	QG	GL	QK
		FR2	CDR3	FR3	FR2	FR2	FR3
		0.16	0.13	0.05	0.11	0.11	0.05
	LGVQDLFNSSK	4
		NS
		CDR2
		0.25
	IEEQLTLEK	12
		LE
		FR2
		0.11
	FQSLNADINK	6	1
		FQ	IN
		FR3	CDR2
		0.05	0.25
	ADLSGMSGAR	25	5	2
		LS	SG	AR
		FR3	CDR2	CDR3
		0.05	0.25	0.13
	TYNFLPEFLVSTQK	11	7	1	19	4
		NF	LV	VS	ST	QK
		CDR3	CDR3	FR1	FR3	FR3
		0.13	0.13	0.33	0.05	0.05
	IPELLASGMVDNMTK	24	5	5	12
		EL	AS	SG	MT
		FR3	FR1	CDR2	FR3
		0.05	0.33	0.25	0.05
	LEESYTLNSDLAR	12	2	4	30	2
		LE	YT	NS	SD	AR
		FR2	CDR1	CDR2	FR3	CDR3
		0.11	0.25	0.25	0.05	0.13
	EATTNAPFR	7
		AP
		FR2
		0.11
	KFAYGYIEDLK	5	21	1
		KF	AY	GY
		FR3	FR3	CDR1
		0.05	0.05	0.25
	EGAADDPWR	31
		DD
		FR3
		0.05
	YGCQYYSR	7	26
		YY	SR
		CDR1	FR3
		0.25	0.05
	EGETIIELK	24
		EL
		FR3
		0.05
	NDEAASAQQ	5	3
		AS	AQ
		FR1	FR3
		0.33	0.05
	MISRDADLPSCWGAGPCYTGHK	18	26	14	2	2	5
		IS	SR	RD	SC	YT	TG
		FR3	FR3	FR3	FR1	CDR1	CDR1
		0.05	0.05	0.05	0.33	0.25	0.25
	LNDASSDKMCPPDEGWK	5	30	16
		AS	SD	GW
		FR1	FR3	FR2
		0.33	0.05	0.11
	CSMLIASNETWK	5
		AS
		FR1
		0.33
	QEDLGRHESR	8	26
		GR	SR
		FR3	FR3
		0.05	0.05
	QASIELPSMAVASTK	6	5	17	24	34	5	19
		QA	AS	SI	EL	AV	AS	ST
		FR2	FR1	FR3	FR3	FR3	FR1	FR3
		0.11	0.33	0.05	0.05	0.05	0.33	0.05
	WETGEVQAQSAAK	5	6	3
		TG	QA	AQ
		CDR1	FR2	FR3
		0.25	0.11	0.05
	DIVAGDMSK
	AEMLGAINQESR	1	26
		IN	SR
		CDR2	FR3
		0.25	0.05
	MNDDPSMEENGVER	31	23	10
		DD	ME	EN
		FR3	FR3	CDR3
		0.05	0.05	0.13
	LVTANTIDQKIVER	7	10	20	4
		LV	VT	TA	QK
		CDR3	FR3	FR3	FR3
		0.13	0.05	0.05	0.05
	SDVALEVPPK	30	12
		SD	LE
		FR3	FR2
		0.05	0.11
	VALNMARGLK	2	11
		AR	GL
		CDR3	FR2
		0.13	0.11
	LMEDQQHMAMRGQPFSQKQR	23	9	4
		ME	GQ	QK
		FR3	FR2	FR3
		0.05	0.11	0.05
	ASLQYLLR	5	28
		AS	LR
		FR1	FR3
		0.33	0.05
	QLPEPLISFR	18
		IS
		FR3
		0.05
	AGSPSPQPSGELPR	5	24
		SG	EL
		CDR2	FR3
		0.25	0.05
	DILSYLEK	25	12
		LS	LE
		FR3	FR2
		0.05	0.11
	SAPDGVPFIVK	7
		AP
		FR2
		0.11
	TTLEMEFAK	12	23
		LE	ME
		FR2	FR3
		0.11	0.05
	LQEAESNLR	28
		LR
		FR3
		0.05

## Sheet: Sample 3-Mascot
LEGEND	Peptide sequence	Position in FR/CDR region												FR1	CDR1	FR2	CDR2	FR3	CDR3
		Matching sequence fragment												SSENLSLTCTVS	GGSISSSSYY	WGWIRQPPGKGLEWIGS	IYYSGST	YYNPSLKSRVTISVDTSKNQFSLKLSSVTAADTAVYY	CARHTYYDYVWGSYRTPFDYW
		Variable region for the matching sequence fragment
		Region coverage (%)
	AAPSVTLFPPSSEELQANK	27	1	30	4	13	10	7	4	1	2
		SVT	SSE	AA	PS	SV	VT	PP	PS	SS	SE
		FR3	FR1	FR3	FR3	FR3	FR3	FR2	FR3	FR1	FR1
		0.07	0.23	0.05	0.05	0.05	0.05	0.1	0.05	0.15	0.15
	AAPSVTLFPPSSZZLZABK	27	30	4	13	10	7	4	1
		SVT	AA	PS	SV	VT	PP	PS	SS
		FR3	FR3	FR3	FR3	FR3	FR2	FR3	FR1
		0.07	0.05	0.05	0.05	0.05	0.1	0.05	0.15
	DSTYSLSSTLTLSK	25	6	5	3	6	5	1	6	7	5	17
		LSS	ST	TY	YS	SL	LS	SS	ST	LT	LS	SK
		FR3	CDR2	CDR3	CDR2	FR1	FR1	FR1	CDR2	FR1	FR1	FR3
		0.07	0.28	0.09	0.28	0.15	0.15	0.15	0.28	0.15	0.15	0.05
	EIVLTQSPGTLSLSPGER	5	7	8	5	6	5	8
		LSL	LT	PG	LS	SL	LS	PG
		FR1	FR1	FR2	FR1	FR1	FR1	FR2
		0.23	0.15	0.1	0.15	0.15	0.15	0.1
	FSGSGSGTDFTLK	4	21	4	2	4	2	4	6
		SGS	FS	SG	GS	SG	GS	SG	LK
		CDR2	FR3	CDR2	CDR1	CDR2	CDR1	CDR2	FR3
		0.42	0.05	0.28	0.2	0.28	0.2	0.28	0.05
	GLEWLGR	11
		GLEW
		FR2
		0.21
	LLIYDASNR	1	7
		IY	YD
		CDR2	CDR3
		0.28	0.09
	LLIYGASTR	1	6
		IY	ST
		CDR2	CDR2
		0.28	0.28
	LSAmAAADTAK	30	5	30	31	15	29
		AADTA	LS	AA	AD	DT	TA
		FR3	FR1	FR3	FR3	FR3	FR3
		0.13	0.15	0.05	0.05	0.05	0.05
	LYAcEVTHQGLSSPVTK	25	10	11	5	1	10
		LSS	VT	GL	LS	SS	VT
		FR3	FR3	FR2	FR1	FR1	FR3
		0.07	0.05	0.1	0.15	0.15	0.05
	mEEGQYSEIEELPR	3	2
		YS	SE
		CDR2	FR1
		0.28	0.15
	NVPLPVIAELPPK	7
		PP
		FR2
		0.1
	QEMDENPQQLK	3	3	6
		EN	NP	LK
		FR1	FR3	FR3
		0.15	0.05	0.05
	SSEDPNEDIVER	1
		SSE
		FR1
		0.23
	TFTcTAAYPESK	8	29	8	9	29	30	17
		TcT	TAA	Tc	cT	TA	AA	SK
		FR1	FR3	FR1	FR1	FR3	FR3	FR3
		0.23	0.07	0.15	0.15	0.05	0.05	0.05
	TPLTATLSK	16	7	29	5	17
		TP	LT	TA	LS	SK
		CDR3	FR1	FR3	FR1	FR3
		0.09	0.15	0.05	0.15	0.05
	TVAAPSVFIFPPSDEQLK	10	30	4	13	7	4	6
		TV	AA	PS	SV	PP	PS	LK
		FR1	FR3	FR3	FR3	FR2	FR3	FR3
		0.15	0.05	0.05	0.05	0.1	0.05	0.05
	VDNALQSGNSQESVTEQDSK	27	14	4	13	10	17
		SVT	VD	SG	SV	VT	SK
		FR3	FR3	CDR2	FR3	FR3	FR3
		0.07	0.05	0.28	0.05	0.05	0.05
	VmGFSTLAQLK	21	6	6
		FS	ST	LK
		FR3	CDR2	FR3
		0.05	0.28	0.05
	VSVFVPPR	11	13	7
		VS	SV	PP
		FR1	FR3	FR2
		0.15	0.05	0.1
	VTIScSGSDSNIGR	10	4	10	11	4	4	2	15
		VTIS	SGS	VT	TI	IS	SG	GS	IG
		FR3	CDR2	FR3	FR3	CDR1	CDR2	CDR1	FR2
		0.1	0.42	0.05	0.05	0.2	0.28	0.2	0.1
	VTSTLTIK	10	16	6	7	11
		VT	TS	ST	LT	TI
		FR3	FR3	CDR2	FR1	FR3
		0.05	0.05	0.28	0.15	0.05
	YAASSYLSLTPEQWK	5	7	5	6	30	1	8	5	6	7	16
		LSLT	SSY	LSL	SLT	AA	SS	SY	LS	SL	LT	TP
		FR1	CDR1	FR1	FR1	FR3	FR1	CDR1	FR1	FR1	FR1	CDR3
		0.3	0.3	0.23	0.23	0.05	0.15	0.2	0.15	0.15	0.15	0.09
	YAASSYLSLTPzzWK	5	7	5	6	30	1	8	5	6	7	16
		LSLT	SSY	LSL	SLT	AA	SS	SY	LS	SL	LT	TP
		FR1	CDR1	FR1	FR1	FR3	FR1	CDR1	FR1	FR1	FR1	CDR3
		0.3	0.3	0.23	0.23	0.05	0.15	0.2	0.15	0.15	0.15	0.09
	YAATSQVLLPSK	30	16	4	17
		AA	TS	PS	SK
		FR3	FR3	FR3	FR3
		0.05	0.05	0.05	0.05

## Sheet: Sample 3-Mascot-unknown
LEGEND	Peptide sequence	Position in FR/CDR region												FR1	CDR1	FR2	CDR2	FR3	CDR3
		Matching sequence fragment												SSENLSLTCTVS	GGSISSSSYY	WGWIRQPPGKGLEWIGS	IYYSGST	YYNPSLKSRVTISVDTSKNQFSLKLSSVTAADTAVYY	CARHTYYDYVWGSYRTPFDYW
		Variable region for the matching sequence fragment
		Region coverage (%)
	AAPSVTLFPPSSEELQANK	27	1	30	4	13	10	7	4	1	2
		SVT	SSE	AA	PS	SV	VT	PP	PS	SS	SE
		FR3	FR1	FR3	FR3	FR3	FR3	FR2	FR3	FR1	FR1
		0.07	0.23	0.05	0.05	0.05	0.05	0.1	0.05	0.15	0.15
	AEEEQAGSAPGAGSTATK	5	8	2	6	29
		GST	PG	GS	ST	TA
		CDR2	FR2	CDR1	CDR2	FR3
		0.42	0.1	0.2	0.28	0.05
	AGSPSPQPSGELPR	2	4	6	4	4
		GS	PS	QP	PS	SG
		CDR1	FR3	FR2	FR3	CDR2
		0.2	0.05	0.1	0.05	0.28
	ASLEGNLAETENR	6	12	4	3
		SL	LE	NL	EN
		FR1	FR2	FR1	FR1
		0.15	0.1	0.15	0.15
	ASLQYLLR	6
		SL
		FR1
		0.15
	DAEDWFFSK	21	17
		FS	SK
		FR3	FR3
		0.05	0.05
	DDLLEAR	12	2
		LE	AR
		FR2	CDR3
		0.1	0.09
	DLISNNEQLPMLGR	4
		IS
		CDR1
		0.2
	DTLmISR	15	4	8
		DT	IS	SR
		FR3	CDR1	FR3
		0.05	0.2	0.05
	ESLELEDPSSGLGVTK	6	12	4	1	4	11	10
		SL	LE	PS	SS	SG	GL	VT
		FR1	FR2	FR3	FR1	CDR2	FR2	FR3
		0.15	0.1	0.05	0.15	0.28	0.1	0.05
	EVATNSELVQSGK	2	4	9
		SE	SG	GK
		FR1	CDR2	FR2
		0.15	0.28	0.1
	GPSVFPLAPSSK	4	13	4	1	17
		PS	SV	PS	SS	SK
		FR3	FR3	FR3	FR1	FR3
		0.05	0.05	0.05	0.15	0.05
	LAADDFR	30
		AAD
		FR3
		0.07
	LASYLDK	8
		SY
		CDR1
		0.2
	LASYLDKVR	8
		SY
		CDR1
		0.2
	LEQEIATYR	12	5	14
		LE	TY	YR
		FR2	CDR3	CDR3
		0.1	0.09	0.09
	LQEAESNLR	4
		NL
		FR1
		0.15
	LTVTSQNLQLENLR	3	7	10	10	16	4	12	3	4
		ENL	LT	TV	VT	TS	NL	LE	EN	NL
		FR1	FR1	FR1	FR3	FR3	FR1	FR2	FR1	FR1
		0.23	0.15	0.15	0.05	0.05	0.15	0.1	0.15	0.15
	QLPEPLISFR	4
		IS
		CDR1
		0.2
	SAPDGVPFIVK	17
		PF
		CDR3
		0.09
	SEISELR	2	4	2
		SE	IS	SE
		FR1	CDR1	FR1
		0.15	0.2	0.15
	SNIVLLSAEEK	5
		LS
		FR1
		0.15
	STSGGTAALGcLVK	29	6	16	4	1	29	30
		TAA	ST	TS	SG	GG	TA	AA
		FR3	CDR2	FR3	CDR2	CDR1	FR3	FR3
		0.07	0.28	0.05	0.28	0.2	0.05	0.05
	VLDELTLAR	7	2
		LT	AR
		FR1	CDR3
		0.15	0.09
	VTLSVDTSK	13	10	5	13	14	15	16	17
		SVDTSK	VT	LS	SV	VD	DT	TS	SK
		FR3	FR3	FR1	FR3	FR3	FR3	FR3	FR3
		0.15	0.05	0.15	0.05	0.05	0.05	0.05	0.05
	YAASSYLSLTPEQWK	5	7	5	6	30	1	8	5	6	7	16
		LSLT	SSY	LSL	SLT	AA	SS	SY	LS	SL	LT	TP
		FR1	CDR1	FR1	FR1	FR3	FR1	CDR1	FR1	FR1	FR1	CDR3
		0.3	0.3	0.23	0.23	0.05	0.15	0.2	0.15	0.15	0.15	0.09

## Sheet: Sample 3-PeptideShaker
LEGEND	Peptide sequence	Position in FR/CDR region									FR1	CDR1	FR2	CDR2	FR3	CDR3
		Matching sequence fragment									SSENLSLTCTVS	GGSISSSSYY	WGWIRQPPGKGLEWIGS	IYYSGST	YYNPSLKSRVTISVDTSKNQFSLKLSSVTAADTAVYY	CARHTYYDYVWGSYRTPFDYW
		Variable region for the matching sequence fragment
		Region coverage (%)
	LDPAASVTGSKR	27	30	13	10	2	17
		SVT	AA	SV	VT	GS	SK
		FR3	FR3	FR3	FR3	CDR1	FR3
		0.07	0.05	0.05	0.05	0.2	0.05
	QILDPAAR	30	2
		AA	AR
		FR3	CDR3
		0.05	0.09
	SLPDTELMKDTAR	32	6	15	29	2
		DTA	SL	DT	TA	AR
		FR3	FR1	FR3	FR3	CDR3
		0.07	0.15	0.05	0.05	0.09
	KPIPRDK
	ESAQAIEDLAGFK
	VMGFSTLAQLK	21	6	6
		FS	ST	LK
		FR3	CDR2	FR3
		0.05	0.28	0.05
	QEMDENPQQLK	3	3	6
		EN	NP	LK
		FR1	FR3	FR3
		0.15	0.05	0.05
	FCVDQPTVPQTASES	14	6	10	29	2
		VD	QP	TV	TA	SE
		FR3	FR2	FR1	FR3	FR1
		0.05	0.1	0.15	0.05	0.15
	WVPVVDPQEEER	14
		VD
		FR3
		0.05
	RAGGGAERSR	1	8
		GG	SR
		CDR1	FR3
		0.2	0.05
	LRPGGSDMLPAQQK	1	8	1	2
		GGS	PG	GG	GS
		CDR1	FR2	CDR1	CDR1
		0.3	0.1	0.2	0.2
	TNSRLSHMPPLPLNPSSNPTSLNTAPPVQR	3	8	5	7	3	4	1	3	16	6	29	7
		NPS	SR	LS	PP	NP	PS	SS	NP	TS	SL	TA	PP
		FR3	FR3	FR1	FR2	FR3	FR3	FR1	FR3	FR3	FR1	FR3	FR2
		0.07	0.05	0.15	0.1	0.05	0.05	0.15	0.05	0.05	0.15	0.05	0.1
	LQEEYYEEKRR	9
		YY
		CDR1
		0.2
	YLQVSQQLQQTNR	11
		VS
		FR1
		0.15
	SAEEALHR
	LNPMAMEPPAMDFSR	3	7	21	8
		NP	PP	FS	SR
		FR3	FR2	FR3	FR3
		0.05	0.1	0.05	0.05
	THMHKSSPMTVK	7	1	10
		KS	SS	TV
		FR3	FR1	FR1
		0.05	0.15	0.15
	MEAREPLSSEK	25	1	2	5	1	2
		LSS	SSE	AR	LS	SS	SE
		FR3	FR1	CDR3	FR1	FR1	FR1
		0.07	0.23	0.09	0.15	0.15	0.15
	DPFLGFTDAR	17	2
		PF	AR
		CDR3	CDR3
		0.09	0.09
	VTPSDAIVR	10	16	4
		VT	TP	PS
		FR3	CDR3	FR3
		0.05	0.09	0.05
	QAESASEAAKK	2	30
		SE	AA
		FR1	FR3
		0.15	0.05
	LQAAVDGPMDKKEE	30	34	14
		AA	AV	VD
		FR3	FR3	FR3
		0.05	0.05	0.05
	LDVGNAEVK
	AENQVLAMR	3	19
		EN	NQ
		FR1	FR3
		0.15	0.05
	KYMEENDQLKK	3	6
		EN	LK
		FR1	FR3
		0.15	0.05
	QETGDEPK
	IESPAFSTLR	21	6
		FS	ST
		FR3	CDR2
		0.05	0.28
	QLAIIGDDINR	15
		IG
		FR2
		0.1
	MNSSNGNDNGNGK	1	9
		SS	GK
		FR1	FR2
		0.15	0.1
	GYYQGGGGR	9	1
		YY	GG
		CDR1	CDR1
		0.2	0.2
	SSFYPDGGDQETAK	1	1	29
		SS	GG	TA
		FR1	CDR1	FR3
		0.15	0.2	0.05
	TIAPQNAPR	11
		TI
		FR3
		0.05
	SSSGYFSFDTDRSPAPMSCDK	5	4	21	18	15
		SSS	SG	FS	FD	DT
		CDR1	CDR2	FR3	CDR3	FR3
		0.3	0.28	0.05	0.09	0.05
	AAGDEFETR	30
		AA
		FR3
		0.05
	MTDCEFGYIYR	1	14
		IY	YR
		CDR2	CDR3
		0.28	0.09
	SNIVLLSAEEK	5
		LS
		FR1
		0.15
	QLTDNLKEK	7	4	6
		LT	NL	LK
		FR1	FR1	FR3
		0.15	0.15	0.05
	FPKDFPARNLK	2	4	6
		AR	NL	LK
		CDR3	FR1	FR3
		0.09	0.15	0.05
	LSGLADQMVAR	5	4	11	31	2
		LS	SG	GL	AD	AR
		FR1	CDR2	FR2	FR3	CDR3
		0.15	0.28	0.1	0.05	0.09
	ETVAGALR	10
		TV
		FR1
		0.15
	EGEIIHLISKETGEAGWWR	4	17	2
		IS	SK	GW
		CDR1	FR3	FR2
		0.2	0.05	0.1
	ESSETPDQFMTADETR	1	16	20	29	31
		SSE	TP	QF	TA	AD
		FR1	CDR3	FR3	FR3	FR3
		0.23	0.09	0.05	0.05	0.05
	DGTRYVQK	9
		YV
		CDR3
		0.09
	IEDMDDNCYLK	6
		LK
		FR3
		0.05
	LQVLGESGEPK	4
		SG
		CDR2
		0.28
	SIRSGYEVM	3	4	4
		SI	IR	SG
		CDR1	FR2	CDR2
		0.2	0.1	0.28
	GQPSCTKAYK	6	4	9
		QP	PS	CT
		FR2	FR3	FR1
		0.1	0.05	0.15
	WAAVVVPSGQEQR	30	34	4	4
		AA	AV	PS	SG
		FR3	FR3	FR3	CDR2
		0.05	0.05	0.05	0.28
	APWIEQEGPEYWDLQTR	3	20
		WI	YW
		FR2	CDR3
		0.1	0.09
	GGSYSQAASSDSAQGSDMSLTACK	1	12	6	1	2	8	3	30	1	2	6	7	29
		GGS	GSY	SLT	GG	GS	SY	YS	AA	SS	GS	SL	LT	TA
		CDR1	CDR3	FR1	CDR1	CDR1	CDR1	CDR2	FR3	FR1	CDR1	FR1	FR1	FR3
		0.3	0.14	0.23	0.2	0.2	0.2	0.28	0.05	0.15	0.2	0.15	0.15	0.05
	SWTAADMAAQTTK	29
		TAAD
		FR3
		0.1
	SWHHLMKR
	GYEQYAYDGK	7	9
		YD	GK
		CDR3	FR2
		0.09	0.1
	FISVGYVDGTQFVR	12	9	14	20
		ISV	YV	VD	QF
		FR3	CDR3	FR3	FR3
		0.07	0.09	0.05	0.05
	DGEDQTQDTELVETRPAGDR	15
		DT
		FR3
		0.05
	MYGCDVGPDGR
	FDSDAASPR	18	30
		FD	AA
		CDR3	FR3
		0.09	0.05
	ESLELEDPSSGLGVTK	6	12	4	1	4	11	10
		SL	LE	PS	SS	SG	GL	VT
		FR1	FR2	FR3	FR1	CDR2	FR2	FR3
		0.15	0.1	0.05	0.15	0.28	0.1	0.05
	LPEFGDFAR	2
		AR
		CDR3
		0.09
	LGAPFTVGR	17	10
		PF	TV
		CDR3	FR1
		0.09	0.15
	SLRSGHDPR	6	4
		SL	SG
		FR1	CDR2
		0.15	0.28
	ETVWCLPVLR	10	10
		TV	VW
		FR1	CDR3
		0.15	0.09
	NDQEETTGVVSTPLIR	11	6	16	4
		VS	ST	TP	IR
		FR1	CDR2	CDR3	FR2
		0.15	0.28	0.09	0.1
	FDSDVEVYR	18	35	14
		FD	VY	YR
		CDR3	FR3	CDR3
		0.09	0.05	0.09
	ANLEIMTK	4	12
		NL	LE
		FR1	FR2
		0.15	0.1
	FDSDVGEYR	18	14
		FD	YR
		CDR3	CDR3
		0.09	0.09
	FECHFFNGTER
	YFYNQEEYVR	2	19	9
		YN	NQ	YV
		FR3	FR3	CDR3
		0.05	0.05	0.09
	FDSDVGEFR	18
		FD
		CDR3
		0.09
	TPLTATLSK	16	7	29	5	17
		TP	LT	TA	LS	SK
		CDR3	FR1	FR3	FR1	FR3
		0.09	0.15	0.05	0.15	0.05
	TFTCTAAYPESK	8	29	8	9	29	30	17
		TCT	TAA	TC	CT	TA	AA	SK
		FR1	FR3	FR1	FR1	FR3	FR3	FR3
		0.23	0.07	0.15	0.15	0.05	0.05	0.05
	VTHPHLPR	10
		VT
		FR3
		0.05
	GPSVFPLAPSSK	4	13	4	1	17
		PS	SV	PS	SS	SK
		FR3	FR3	FR3	FR1	FR3
		0.05	0.05	0.05	0.15	0.05
	TVAAPSVFIFPPSDEQLK	10	30	4	13	7	4	6
		TV	AA	PS	SV	PP	PS	LK
		FR1	FR3	FR3	FR3	FR2	FR3	FR3
		0.15	0.05	0.05	0.05	0.1	0.05	0.05
	DSTYSLSSTLTLSK	25	6	5	3	6	5	1	6	7	5	17
		LSS	ST	TY	YS	SL	LS	SS	ST	LT	LS	SK
		FR3	CDR2	CDR3	CDR2	FR1	FR1	FR1	CDR2	FR1	FR1	FR3
		0.07	0.28	0.09	0.28	0.15	0.15	0.15	0.28	0.15	0.15	0.05
	VDNALQSGNSQESVTEQDSK	27	14	4	13	10	17
		SVT	VD	SG	SV	VT	SK
		FR3	FR3	CDR2	FR3	FR3	FR3
		0.07	0.05	0.28	0.05	0.05	0.05
	AAPSVTLFPPSSEELQANK	27	1	30	4	13	10	7	4	1	2
		SVT	SSE	AA	PS	SV	VT	PP	PS	SS	SE
		FR3	FR1	FR3	FR3	FR3	FR3	FR2	FR3	FR1	FR1
		0.07	0.23	0.05	0.05	0.05	0.05	0.1	0.05	0.15	0.15
	VSVFVPPR	11	13	7
		VS	SV	PP
		FR1	FR3	FR2
		0.15	0.05	0.1
	YAATSQVLLPSK	30	16	4	17
		AA	TS	PS	SK
		FR3	FR3	FR3	FR3
		0.05	0.05	0.05	0.05
	LICQATGFSPR	21
		FS
		FR3
		0.05
	VTSTLTIK	10	16	6	7	11
		VT	TS	ST	LT	TI
		FR3	FR3	CDR2	FR1	FR3
		0.05	0.05	0.28	0.15	0.05
	MCSYYHMK	8
		SYY
		CDR1
		0.3
	DKQSCPAGER
	GREKCSAGSQK	2
		GS
		CDR1
		0.2
	IIVPLNNR
	SSEDPNEDIVER	1
		SSE
		FR1
		0.23
	IVLVDNK	14
		VD
		FR3
		0.05
	ALGPGAPGGSSR	1	8	1	2	1	8
		GGS	PG	GG	GS	SS	SR
		CDR1	FR2	CDR1	CDR1	FR1	FR3
		0.3	0.1	0.2	0.2	0.15	0.05
	VAVAATGPPK	34	30	7
		AV	AA	PP
		FR3	FR3	FR2
		0.05	0.05	0.1
	DEKRVDMK	9	14
		RV	VD
		FR3	FR3
		0.05	0.05
	TEVGPGPFSR	8	17	21	8
		PG	PF	FS	SR
		FR2	CDR3	FR3	FR3
		0.1	0.09	0.05	0.05
	ETGWSKPSK	2	17	4	17
		GW	SK	PS	SK
		FR2	FR3	FR3	FR3
		0.1	0.05	0.05	0.05
	LPPTATQDQVQGTVTIR	10	7	29	10	10	11	4
		VTI	PP	TA	TV	VT	TI	IR
		FR3	FR2	FR3	FR1	FR3	FR3	FR2
		0.07	0.1	0.05	0.15	0.05	0.05	0.1
	EDEEEDEGN
	DGMEVTEEER	10
		VT
		FR3
		0.05
	GGKIFIER	1	9
		GG	GK
		CDR1	FR2
		0.2	0.1
	TVTGEFIDK	10	10
		TV	VT
		FR1	FR3
		0.15	0.05
	DAGEYECHTPSTDK	4	16	4	6
		HT	TP	PS	ST
		CDR3	CDR3	FR3	CDR2
		0.09	0.09	0.05	0.28
	RRCCGCNCCCR
	NSSCGPPHQR	1	7
		SS	PP
		FR1	FR2
		0.15	0.1
	GRSWHWAAWR	30
		AA
		FR3
		0.05
	DSSREASTSNSSR	1	8	6	16	1	8
		SS	SR	ST	TS	SS	SR
		FR1	FR3	CDR2	FR3	FR1	FR3
		0.15	0.05	0.28	0.05	0.15	0.05
	LPELFETGR
	DGVGGSGAMGSMDEAGYRK	1	4	2	14
		GGS	SG	GS	YR
		CDR1	CDR2	CDR1	CDR3
		0.3	0.28	0.2	0.09
	WTVADVR	10	31
		TV	AD
		FR1	FR3
		0.15	0.05
	NWASACQAGMDPR
	DGLGSSVEMGSVNEAGYR	26	11	2	1	13	2	13	14
		SSV	GL	GS	SS	SV	GS	SV	YR
		FR3	FR2	CDR1	FR1	FR3	CDR1	FR3	CDR3
		0.07	0.1	0.2	0.15	0.05	0.2	0.05	0.09
	DSNSDECWR
	ISSGDEAGYK	4	4
		ISS	SG
		CDR1	CDR2
		0.3	0.28
	DGLGGSEEMESMDEAGYR	1	11	1	2	2	14
		GGS	GL	GG	GS	SE	YR
		CDR1	FR2	CDR1	CDR1	FR1	CDR3
		0.3	0.1	0.2	0.2	0.15	0.09
	DLGVPEGMGAGYR	14
		YR
		CDR3
		0.09
	DSSHSGRSVVI	1	4	13
		SS	SG	SV
		FR1	CDR2	FR3
		0.15	0.28	0.05
	ADGNSHEAR	31	2
		AD	AR
		FR3	CDR3
		0.05	0.09
	NERECLRMEIK
	KEEHGEAHMAPLFEKGPE	10
		KG
		FR2
		0.1
	NLDHVYNR	4	35	2
		NL	VY	YN
		FR1	FR3	FR3
		0.15	0.05	0.05
	TYNFLPEFLVSTQK	5	2	11	6
		TY	YN	VS	ST
		CDR3	FR3	FR1	CDR2
		0.09	0.05	0.15	0.28
	LGVQDLFNSSK	1	17
		SS	SK
		FR1	FR3
		0.15	0.05
	MEQLSSANTR	25
		LSS
		FR3
		0.07
	IEEQLTLEK	7	12
		LT	LE
		FR1	FR2
		0.15	0.1
	FQSLNADINK	6	31
		SL	AD
		FR1	FR3
		0.15	0.05
	ADLSGMSGAR	31	5	4	2
		AD	LS	SG	AR
		FR3	FR1	CDR2	CDR3
		0.05	0.15	0.28	0.09
	EATTNAPFR	17
		PF
		CDR3
		0.09
	AGAADAPLR	30
		AAD
		FR3
		0.07
	AGAANTLSPSQNK	30	5	4
		AA	LS	PS
		FR3	FR1	FR3
		0.05	0.15	0.05
	NGQFPIPSITWEHAGR	20	4	3
		QF	PS	SI
		FR3	FR3	CDR1
		0.05	0.05	0.2
	EGEDEHPQCLNSHSHARGSSR	2	2	1	8
		AR	GS	SS	SR
		CDR3	CDR1	FR1	FR3
		0.09	0.2	0.15	0.05
	EKEGSEK	2	2
		GS	SE
		CDR1	FR1
		0.2	0.15
	STVPTDFSSAK	6	10	21	1
		ST	TV	FS	SS
		CDR2	FR1	FR3	FR1
		0.28	0.15	0.05	0.15
	YHSDNSTK	6
		ST
		CDR2
		0.28
	GGAAGGGGGWTSR	1	30	1	2	16	8
		GG	AA	GG	GW	TS	SR
		CDR1	FR3	CDR1	FR2	FR3	FR3
		0.2	0.05	0.2	0.1	0.05	0.05
	FEQEYLNDLMKK
	LEWVCQIPK	12
		LEW
		FR2
		0.15
	MCPPDEGWKR	7	2
		PP	GW
		FR2	FR2
		0.1	0.1
	SLGEHLPK	6
		SL
		FR1
		0.15
	MPLLLIDGKNR	9	18
		GK	KN
		FR2	FR3
		0.1	0.05
	SQPDLPISK	6	4	17
		QP	IS	SK
		FR2	CDR1	FR3
		0.1	0.2	0.05
	WETGEVQAQSAAK	30
		AA
		FR3
		0.05
	DIVAGDMSK	17
		SK
		FR3
		0.05
	EVEAEFLR
	RTLTHIK	15	7
		RT	LT
		CDR3	FR1
		0.09	0.15
	LVVQSAAPGSK	30	8	2	17
		AA	PG	GS	SK
		FR3	FR2	CDR1	FR3
		0.05	0.1	0.2	0.05
	ELATPDWAER	16
		TP
		CDR3
		0.09
	AGSPSPQPSGELPR	2	4	6	4	4
		GS	PS	QP	PS	SG
		CDR1	FR3	FR2	FR3	CDR2
		0.2	0.05	0.1	0.05	0.28
	ASLQYLLR	6
		SL
		FR1
		0.15
	QLPEPLISFR	4
		IS
		CDR1
		0.2
	DILSYLEK	5	8	12
		LS	SY	LE
		FR1	CDR1	FR2
		0.15	0.2	0.1
	SAPDGVPFIVK	17
		PF
		CDR3
		0.09
	DDLLEAR	12	2
		LE	AR
		FR2	CDR3
		0.1	0.09
	YMKDLISYLEK	4	8	12
		IS	SY	LE
		CDR1	CDR1	FR2
		0.2	0.2	0.1
	LQEAESNLR	4
		NL
		FR1
		0.15
	AEEEQAGSAPGAGSTATK	5	8	2	6	29
		GST	PG	GS	ST	TA
		CDR2	FR2	CDR1	CDR2	FR3
		0.42	0.1	0.2	0.28	0.05

## Sheet: Sample 4-Mascot
LEGEND	Peptide sequence	Position in FR/CDR region												FR1	CDR1	FR2	CDR2	FR3	CDR3
		Matching sequence fragment												PEETVTLSLTCAVY	AESFSGYY	WTWIRQTPGKGLEWIGQ	VNHGGGT	NYNPSLKSRVTISVDTSKNQFSLRLRSVTAADTALYF	CAGRFYCSGDTCHLPLYHYYYGLDVW
		Variable region for the matching sequence fragment
		Region coverage (%)
	AEDTAVYYcAR	32	12	1	15	29	12	13	7	6	11
		DTA	AVY	AE	DT	TA	AV	VY	YY	Yc	cA
		FR3	FR1	CDR1	FR3	FR3	FR1	FR1	CDR1	CDR3	FR1
		0.07	0.2	0.25	0.05	0.05	0.13	0.13	0.25	0.07	0.13
	ASSLESGVSPR	8	12	2	5
		SL	LE	ES	SG
		FR1	FR2	CDR1	CDR1
		0.13	0.11	0.25	0.25
	DTLmISR	15	6	12	8
		DT	TL	IS	SR
		FR3	FR1	FR3	FR3
		0.05	0.13	0.05	0.05
	EPQVYTLPPSR	13	6	14	4	8
		VY	TL	LP	PS	SR
		FR1	FR1	CDR3	FR3	FR3
		0.13	0.13	0.07	0.05	0.05
	EVQLVQSGAEVK	5	1
		SG	AE
		CDR1	CDR1
		0.25	0.25
	FSGSGSGTDFTLK	4	6	6	6
		FSG	GT	TL	LK
		CDR1	CDR2	FR1	FR3
		0.37	0.28	0.13	0.05
	FSGSNSGNTATLTISR	4	11	4	5	29	6	9	11	12	8
		FSG	TIS	FS	SG	TA	TL	LT	TI	IS	SR
		CDR1	FR3	CDR1	CDR1	FR3	FR1	FR1	FR3	FR3	FR3
		0.37	0.07	0.25	0.25	0.05	0.13	0.13	0.05	0.05	0.05
	GPSVFPLAPSSK	4	13	15	4	17
		PS	SV	PL	PS	SK
		FR3	FR3	CDR3	FR3	FR3
		0.05	0.05	0.07	0.05	0.05
	NQVSLTcLVK	8	19	8	9	10
		SLTc	NQ	SL	LT	Tc
		FR1	FR3	FR1	FR1	FR1
		0.26	0.05	0.13	0.13	0.13
	QVELVQSGAEVK	5	1
		SG	AE
		CDR1	CDR1
		0.25	0.25
	QVGSGVTTDQVQAEAK	5	5	1
		SG	VT	AE
		CDR1	FR1	CDR1
		0.25	0.13	0.25
	SSEDPNEDIVER
	STSESTAALGcLVK	29	16	2	29	30	34
		TAA	TS	ES	TA	AA	AL
		FR3	FR3	CDR1	FR3	FR3	FR3
		0.07	0.05	0.25	0.05	0.05	0.05
	STSGGTAALAcLVK	5	29	16	5	4	6	29	30	34
		GGT	TAA	TS	SG	GG	GT	TA	AA	AL
		CDR2	FR3	FR3	CDR1	CDR2	CDR2	FR3	FR3	FR3
		0.42	0.07	0.05	0.25	0.28	0.28	0.05	0.05	0.05
	STSGGTAALGcLVK	5	29	16	5	4	6	29	30	34
		GGT	TAA	TS	SG	GG	GT	TA	AA	AL
		CDR2	FR3	FR3	CDR1	CDR2	CDR2	FR3	FR3	FR3
		0.42	0.07	0.05	0.25	0.28	0.28	0.05	0.05	0.05
	VDNALQSGNSQESVTEQDSK	27	14	34	5	2	13	5	17
		SVT	VD	AL	SG	ES	SV	VT	SK
		FR3	FR3	FR3	CDR1	CDR1	FR3	FR1	FR3
		0.07	0.05	0.05	0.25	0.25	0.05	0.13	0.05
	VSVFVPPR	13
		SV
		FR3
		0.05
	VTVLGQSK	5	4	16	17
		VT	TV	GQ	SK
		FR1	FR1	FR2	FR3
		0.13	0.13	0.11	0.05
	YAATSQVLLPSK	30	16	14	4	17
		AA	TS	LP	PS	SK
		FR3	FR3	CDR3	FR3	FR3
		0.05	0.05	0.07	0.05	0.05

## Sheet: Sample 4-Mascot-unknown
LEGEND	Peptide sequence	Position in FR/CDR region										FR1	CDR1	FR2	CDR2	FR3	CDR3
		Matching sequence fragment										PEETVTLSLTCAVY	AESFSGYY	WTWIRQTPGKGLEWIGQ	VNHGGGT	NYNPSLKSRVTISVDTSKNQFSLRLRSVTAADTALYF	CAGRFYCSGDTCHLPLYHYYYGLDVW
		Variable region for the matching sequence fragment
		Region coverage (%)
	aAEDELQLPR	30	1	14
		aA	AE	LP
		FR3	CDR1	CDR3
		0.05	0.25	0.07
	AGSPSPQPSGELPR	2	4	5	14
		AG	PS	SG	LP
		CDR3	FR3	CDR1	CDR3
		0.07	0.05	0.25	0.07
	ASLQYLLR	8	23
		SL	LR
		FR1	FR3
		0.13	0.05
	DASGVTFTWTPSSGK	5	5	2	1	7	4	5	9
		SG	VT	TW	WT	TP	PS	SG	GK
		CDR1	FR1	FR2	FR2	FR2	FR3	CDR1	FR2
		0.25	0.13	0.11	0.11	0.11	0.05	0.25	0.11
	EYLPFLNTLK	14	6	6
		LP	TL	LK
		CDR3	FR1	FR3
		0.07	0.13	0.05
	GLEWIGR	11	3
		GLEWIG	GR
		FR2	CDR3
		0.35	0.07
	IQFENNEDQDVNPLK	20	24	1	3	15	6
		QF	DV	VN	NP	PL	LK
		FR3	CDR3	CDR2	FR3	CDR3	FR3
		0.05	0.07	0.28	0.05	0.07	0.05
	IVTVVPQDTK	5	4	15
		VT	TV	DT
		FR1	FR1	FR3
		0.13	0.13	0.05
	LELFTSR	12	16	8
		LE	TS	SR
		FR2	FR3	FR3
		0.11	0.05	0.05
	LQEAESNLR	1	23
		AES	LR
		CDR1	FR3
		0.37	0.05
	LSLSQPGLPGTK	7	8	11	14	8	6
		LSL	PG	GL	LP	PG	GT
		FR1	FR2	FR2	CDR3	FR2	CDR2
		0.2	0.11	0.11	0.07	0.11	0.28
	MPPMRLR	24
		RLR
		FR3
		0.07
	mYSDAFLNDSYLK	6
		LK
		FR3
		0.05
	QLPEPLISFR	14	1	15	12	3
		LP	PE	PL	IS	SF
		CDR3	FR1	CDR3	FR3	CDR1
		0.07	0.13	0.07	0.05	0.25
	SAPDGVPFIVK
	SAVQGPPER	12	1
		AV	PE
		FR1	FR1
		0.13	0.13
	SVGDNSSDLSNVAVIDGNR	13	9	7	12
		SV	GD	LS	AV
		FR3	CDR3	FR1	FR1
		0.05	0.07	0.13	0.13
	TPLTATLSK	6	7	15	9	29	6	7	17
		TLS	TP	PL	LT	TA	TL	LS	SK
		FR1	FR2	CDR3	FR1	FR3	FR1	FR1	FR3
		0.2	0.11	0.07	0.13	0.05	0.13	0.13	0.05
	VAAEDWK	30	1
		AA	AE
		FR3	CDR1
		0.05	0.25
	VFLGNVETFIK	3
		ET
		FR1
		0.13
	VLVTVFR	5	4
		VT	TV
		FR1	FR1
		0.13	0.13
	WLQGSQELPR	14
		LP
		CDR3
		0.07
	YYNDYGDIIK	7	2	21	9
		YY	YN	YG	GD
		CDR1	FR3	CDR3	CDR3
		0.25	0.05	0.07	0.07

[truncated: 1 more sheets: Sample 4-PeptideShaker]
